# Supplementary material for: Phylosymbiosis: Relationships and Functional Effects of Microbial Communities across Host Evolutionary History
Source: PLoS Biol. 2016 Nov 18;14(11):e2000225. doi: 10.1371/journal.pbio.2000225 (PMC5115861; doi:10.1371/journal.pbio.2000225)
Supplement: S3 Table — The meta-analysis OTU table was collapsed at each bacterial taxonomic level (Phylum to Genus), and converted to relative abundance. Kruskal-Wallis tests were performed on microbial taxon within each table, testing for differences in the mean abundance across host clades or vertebrates and invertebrates. The results were sorted from high to low significance of p-values, which are provided alongside False Discovery Rate and Bonferroni corrected p-values. Mean abundances of each taxon within host clades or vertebrates and invertebrates are provided as a heatmap, with dark blue indicating high abundance, light blue centered at the 5% most abundant values and fading to white for low abundance or non-existent taxon. (XLSX) [file pbio.2000225.s007.xlsx]

## Sheet: Clade_Phylum
OTU	Test-Statistic	P	FDR_P	Bonferroni_P	Hominid_mean	Nasonia_mean	Mosquito_mean	Peromyscus_mean	Drosophila_mean
k__Bacteria;p__Tenericutes	247.495	2.25466e-52	9.46956e-51	9.46956e-51	0.00673638	9.79131e-05	7.43829e-06	0.0244843	0.000236712
k__Archaea;p__Euryarchaeota	227.03	5.75252e-48	1.20803e-46	2.41606e-46	0.000428268	0	0	0	0
k__Bacteria;p__Deferribacteres	209.048	4.25678e-44	5.95949e-43	1.78785e-42	2.07043e-06	0	0	0.00869679	0
k__Bacteria;p__Bacteroidetes	188.229	1.27281e-39	1.33645e-38	5.34582e-38	0.228592	0.0288281	0.138688	0.402741	0.0576575
k__Bacteria;p__Actinobacteria	185.311	5.39099e-39	4.52843e-38	2.26422e-37	0.0366646	0.0983198	0.0671855	0.000528756	0.0336789
k__Bacteria;p__Proteobacteria	181.987	2.7906e-38	1.95342e-37	1.17205e-36	0.178009	0.751296	0.706964	0.0519208	0.74525
k__Bacteria;p__OD1	172.979	2.39868e-36	1.43921e-35	1.00745e-34	0	0.00329093	0.00017476	0	0.00189152
k__Bacteria;p__Firmicutes	152.963	4.717e-32	2.47642e-31	1.98114e-30	0.508189	0.108446	0.0852771	0.455788	0.152839
k__Bacteria;p__TM7	145.933	1.5142e-30	6.57006e-30	6.35963e-29	3.9132e-05	0.00245605	7.04053e-06	0.0117148	0.000815792
k__Bacteria;p__Spirochaetes	145.867	1.5643e-30	6.57006e-30	6.57006e-29	0.0242489	0.000297889	0	0.0317045	0.00017746
k__Bacteria;p__Lentisphaerae	138.476	5.98232e-29	2.28416e-28	2.51258e-27	0.00142847	0	0	5.41712e-05	6.91163e-05
k__Bacteria;p__Verrucomicrobia	107.877	2.06421e-22	7.22473e-22	8.66967e-21	0.0110258	0.000514321	2.49944e-05	0.00691867	0.00117919
k__Bacteria;p__GN02	83.7454	2.7996e-17	9.04487e-17	1.17583e-15	4.40104e-07	0.00110343	2.64836e-05	0	0.000951328
k__Bacteria;p__Cyanobacteria	73.0966	5.03334e-15	1.51e-14	2.114e-13	0.00244443	0.000478437	0.00030625	0.00358675	0.000934624
k__Bacteria;p__Fibrobacteres	64.8975	2.70437e-13	7.57224e-13	1.13584e-11	0.00103695	0.000131757	0	0.00113993	0.000309944
k__Bacteria;p__WPS-2	64.7207	2.94646e-13	7.73445e-13	1.23751e-11	2.71584e-05	0	0	0	3.42493e-05
k__Bacteria;p__OP11	53.3957	7.04218e-11	1.73983e-10	2.95772e-09	4.40104e-07	0.0013728	0	0	0.000340858
k__Bacteria;p__Acidobacteria	49.7058	4.15946e-10	9.70541e-10	1.74697e-08	0.000138938	0.000871129	0.000442978	0	0.0012733
k__Bacteria;p__Planctomycetes	45.7945	2.71764e-09	6.00742e-09	1.14141e-07	0.000152653	6.79883e-06	5.43386e-05	0	0.00020203
k__Bacteria;p__OP3	44.2746	5.62604e-09	1.18147e-08	2.36294e-07	0	0.000244773	0	0	0.000197445
k__Bacteria;p__Nitrospirae	41.1248	2.53258e-08	5.06517e-08	1.06369e-06	0	0	0	0	0.000176802
k__Bacteria;p__Chloroflexi	38.3656	9.41879e-08	1.79813e-07	3.95589e-06	6.68374e-05	0.000213615	5.8764e-05	0	0.000307886
k__Bacteria;p__Armatimonadetes	26.8678	2.11403e-05	3.8604e-05	0.000887893	1.74429e-05	7.68325e-05	0	0	6.51463e-05
k__Bacteria;p__Fusobacteria	26.3929	2.63659e-05	4.61403e-05	0.00110737	0.000369425	0.00092611	0.000480374	0	0.000387654
k__Bacteria;p__Elusimicrobia	24.4869	6.37869e-05	0.000107162	0.00267905	0.000260918	0.000311776	7.16961e-05	0.000635784	0.000187988
k__Bacteria;p__Synergistetes	21.9768	0.000202565	0.00032722	0.00850771	8.4092e-05	0.000122536	7.14098e-06	3.61141e-05	8.66908e-06
k__Bacteria;p__Chlorobi	21.2853	0.000277975	0.000432406	0.011675	6.52103e-07	6.19503e-05	0	0	0.000183957
k__Bacteria;p__FCPU426	11.6203	0.02041	0.030615	0.85722	0	0	0	0	7.7067e-05
k__Bacteria;p__[Thermi]	10.7859	0.0290782	0.0391268	1	1.22537e-05	0.000216817	0.000172808	0	5.15028e-05
k__Bacteria;p__AD3	10.6538	0.0307425	0.0391268	1	4.6992e-07	0	0	0	0
k__Bacteria;p__Chlamydiae	10.6538	0.0307425	0.0391268	1	4.40104e-07	0	0	0	0
k__Bacteria;p__GAL15	10.6538	0.0307425	0.0391268	1	9.3984e-07	0	0	0	0
k__Bacteria;p__OP9	10.6538	0.0307425	0.0391268	1	2.04855e-06	0	0	0	0
k__Bacteria;Other	10.4426	0.0335964	0.0415014	1	1.65814e-05	2.03477e-05	7.1361e-06	4.93796e-05	0.000185903
k__Bacteria;p__SR1	9.51134	0.0495147	0.0594177	1	0	0	1.07199e-05	0	6.07589e-05
k__Bacteria;p__FBP	9.20994	0.0560609	0.0654044	1	1.86519e-06	2.48636e-05	8.70708e-06	0	0
k__Bacteria;p__Gemmatimonadetes	7.93456	0.0940049	0.106708	1	2.5068e-06	0.000268484	2.33883e-05	0	0.000111122
k__Bacteria;p__NC10	6.9261	0.139845	0.150603	1	0	0	0	0	0.000128338
k__Bacteria;p__Thermotogae	6.9261	0.139845	0.150603	1	0	0	0	0	6.19939e-06
k__Bacteria;p__TM6	4.60215	0.330607	0.347137	1	0	0	0	0	2.14038e-05
k__Bacteria;p__	nan	nan	1	nan	0	0	0	0	0
k__Bacteria;p__Kazan-3B-28	nan	nan	1	nan	0	0	0	0	0

## Sheet: Clade_Class
OTU	Test-Statistic	P	FDR_P	Bonferroni_P	Hominid_mean	Nasonia_mean	Mosquito_mean	Peromyscus_mean	Drosophila_mean
k__Bacteria;p__Verrucomicrobia;c__Verruco-5	276.145	1.51064e-58	1.99404e-56	1.99404e-56	0.00244033	0	0	0	0
k__Bacteria;p__Proteobacteria;c__Alphaproteobacteria	262.281	1.4705e-55	9.70531e-54	1.94106e-53	0.0384006	0.291917	0.0286598	0.00243176	0.633453
k__Bacteria;p__Tenericutes;c__Mollicutes	251.396	3.25781e-53	1.43344e-51	4.30031e-51	0.00666449	9.79131e-05	7.43829e-06	0.0244727	0.000223353
k__Bacteria;p__Proteobacteria;c__Gammaproteobacteria	218.358	4.22866e-46	1.39546e-44	5.58183e-44	0.111735	0.241466	0.443979	0.000841664	0.0676506
k__Bacteria;p__Proteobacteria;c__Betaproteobacteria	214.565	2.76974e-45	7.31211e-44	3.65606e-43	0.0231703	0.213909	0.234082	0.00292418	0.040667
k__Bacteria;p__Bacteroidetes;c__Flavobacteriia	212.9	6.31694e-45	1.38973e-43	8.33835e-43	0.0477716	0.0133938	0.114891	0	0.0097838
k__Bacteria;p__Actinobacteria;c__Actinobacteria	210.118	2.50597e-44	4.72554e-43	3.30788e-42	0.00625664	0.097804	0.0669244	0.000246614	0.0320886
k__Bacteria;p__Deferribacteres;c__Deferribacteres	209.048	4.25678e-44	6.84788e-43	5.61895e-42	2.07043e-06	0	0	0.00869679	0
k__Bacteria;p__Bacteroidetes;c__Bacteroidia	208.862	4.66901e-44	6.84788e-43	6.16309e-42	0.147972	0.00748169	0.00132059	0.402741	0.0406699
k__Bacteria;p__Firmicutes;c__Clostridia	195.491	3.50063e-41	4.62084e-40	4.62084e-39	0.479075	0.0139881	0.00401061	0.349007	0.059527
k__Archaea;p__Euryarchaeota;c__Methanobacteria	179.196	1.10995e-37	1.33194e-36	1.46514e-35	0.000334333	0	0	0	0
k__Bacteria;p__Proteobacteria;c__Epsilonproteobacteria	171.818	4.25944e-36	4.68538e-35	5.62246e-34	0.000725214	0.00153464	5.30187e-05	0.0384187	0.00128809
k__Bacteria;p__TM7;c__TM7-3	156.317	9.00826e-33	9.14685e-32	1.18909e-30	3.892e-05	0.00201387	7.04053e-06	0.0117148	0.000222401
k__Bacteria;p__Bacteroidetes;c__Sphingobacteriia	155.521	1.33485e-32	1.25857e-31	1.762e-30	0.0136097	0.00185596	0.0213327	0	0.00472502
k__Bacteria;p__Cyanobacteria;c__4C0d-2	152.044	7.42465e-32	6.53369e-31	9.80054e-30	0.00236322	7.35459e-05	9.37691e-05	0.00358675	0.000107177
k__Bacteria;p__Spirochaetes;c__Spirochaetes	150.236	1.81235e-31	1.49519e-30	2.3923e-29	0.0202521	0.000297889	0	0.031129	0.000142237
k__Bacteria;p__Firmicutes;c__Erysipelotrichi	146.91	9.34924e-31	7.25941e-30	1.2341e-28	0.00446269	0.000806124	2.42003e-05	0.0708216	0.0015289
k__Archaea;p__Euryarchaeota;c__Thermoplasmata	144.139	3.66702e-30	2.68914e-29	4.84046e-28	9.39351e-05	0	0	0	0
k__Bacteria;p__Lentisphaerae;c__[Lentisphaeria]	138.476	5.98232e-29	4.15614e-28	7.89667e-27	0.00142847	0	0	5.41712e-05	6.91163e-05
k__Bacteria;p__Actinobacteria;c__Coriobacteriia	136.931	1.28112e-28	8.45537e-28	1.69107e-26	0.0301846	1.09472e-05	2.34612e-05	0.000282142	0.00135429
k__Bacteria;p__OD1;c__ZB2	127.896	1.09729e-26	6.89727e-26	1.44843e-24	0	0.00224655	0.00017476	0	0.00115494
k__Bacteria;p__Verrucomicrobia;c__Opitutae	107.695	2.25632e-22	1.35379e-21	2.97835e-20	0.000408279	0	0	0.000563015	8.97599e-05
k__Bacteria;p__Proteobacteria;c__Deltaproteobacteria	106.908	3.32093e-22	1.90592e-21	4.38363e-20	0.0039746	0.00235504	0.000189685	0.00730446	0.00216904
k__Bacteria;p__Acidobacteria;c__Acidobacteriia	97.5902	3.20433e-20	1.76238e-19	4.22972e-18	2.82608e-05	0	0.000329488	0	0
k__Bacteria;p__Tenericutes;c__RF3	91.3743	6.72244e-19	3.54945e-18	8.87363e-17	7.18871e-05	0	0	1.16007e-05	1.33583e-05
k__Bacteria;p__OD1;c__SM2F11	86.9673	5.80074e-18	2.85934e-17	7.65698e-16	0	0.000689081	0	0	0.000554418
k__Bacteria;p__Acidobacteria;c__DA052	86.9505	5.84865e-18	2.85934e-17	7.72022e-16	1.95748e-05	0	0	0	1.04219e-06
k__Bacteria;p__Spirochaetes;c__[Brachyspirae]	85.0193	1.5027e-17	7.08416e-17	1.98357e-15	0.00399671	0	0	0.000575436	0
k__Bacteria;p__Bacteroidetes;c__[Saprospirae]	81.3613	8.96499e-17	4.08062e-16	1.18338e-14	0.00660975	0.00318649	0.000652217	0	0.00173808
k__Bacteria;p__Firmicutes;c__Bacilli	74.0716	3.13153e-15	1.37787e-14	4.13362e-13	0.0246499	0.0936522	0.0812423	0.0359596	0.0917835
k__Bacteria;p__Fibrobacteres;c__Fibrobacteria	64.8975	2.70437e-13	1.15154e-12	3.56977e-11	0.00103651	0.000131757	0	0.00113993	0.000309944
k__Bacteria;p__WPS-2;c__	64.7207	2.94646e-13	1.21541e-12	3.88932e-11	2.71584e-05	0	0	0	3.42493e-05
k__Bacteria;p__GN02;c__GKS2-174	63.5851	5.1102e-13	2.04408e-12	6.74546e-11	0	0.000750416	0	0	0.000489055
k__Bacteria;p__Chloroflexi;c__Anaerolineae	63.4414	5.47883e-13	2.12707e-12	7.23205e-11	4.7432e-05	3.68904e-05	0	0	7.75925e-05
k__Bacteria;p__Bacteroidetes;c__Cytophagia	63.0594	6.59346e-13	2.48668e-12	8.70337e-11	0.0126042	0.0029101	0.000369652	0	0.000740652
k__Bacteria;p__Verrucomicrobia;c__Verrucomicrobiae	60.8732	1.90098e-12	6.97027e-12	2.5093e-10	0.00815903	0.000352185	1.07233e-05	0.00635565	0.000988944
k__Bacteria;p__Bacteroidetes;c__At12OctB3	55.4413	2.6258e-11	9.3677e-11	3.46605e-09	8.80207e-07	0	0.00012229	0	0
k__Bacteria;p__Planctomycetes;c__Planctomycetia	52.3513	1.16479e-10	4.04611e-10	1.53752e-08	0.000149904	6.79883e-06	2.66971e-05	0	3.6995e-05
k__Bacteria;p__Acidobacteria;c__Acidobacteria-6	44.3308	5.47683e-09	1.8537e-08	7.22942e-07	4.35853e-05	6.60562e-05	9.90706e-06	0	0.00028349
k__Bacteria;p__Actinobacteria;c__OPB41	43.0406	1.01491e-08	3.26753e-08	1.33969e-06	4.30118e-06	0	0	0	0
k__Bacteria;p__Bacteroidetes;c__VC2_1_Bac22	43.0406	1.01491e-08	3.26753e-08	1.33969e-06	1.43895e-05	0	0	0	0
k__Bacteria;p__Nitrospirae;c__Nitrospira	41.1248	2.53258e-08	7.95955e-08	3.34301e-06	0	0	0	0	0.000176802
k__Bacteria;p__Cyanobacteria;c__Oscillatoriophycideae	38.0054	1.1177e-07	3.43107e-07	1.47536e-05	4.75312e-05	0.000300026	1.60604e-05	0	0.000646667
k__Bacteria;p__Cyanobacteria;c__Synechococcophycideae	36.8612	1.92392e-07	5.77175e-07	2.53957e-05	1.39886e-06	0	0.000161553	0	0.00018078
k__Bacteria;p__Armatimonadetes;c__Armatimonadia	32.2697	1.68501e-06	4.84809e-06	0.000222421	6.33551e-06	0	0	0	6.51463e-05
k__Bacteria;p__OP11;c__OP11-4	32.2112	1.73203e-06	4.84809e-06	0.000228628	0	0.000973055	0	0	0.000184204
k__Bacteria;p__Bacteroidetes;Other	32.1737	1.76294e-06	4.84809e-06	0.000232708	3.18142e-06	0	0	0	0
k__Bacteria;p__Cyanobacteria;c__ML635J-21	32.1737	1.76294e-06	4.84809e-06	0.000232708	2.32022e-05	0	0	0	0
k__Bacteria;p__OP11;c__OP11-3	29.5167	6.13815e-06	1.65354e-05	0.000810235	0	0.00037704	0	0	0.000156654
k__Bacteria;p__Elusimicrobia;c__Elusimicrobia	29.2378	6.99431e-06	1.83185e-05	0.000923249	0.000260918	0.000311776	7.16961e-05	0.000635784	8.96536e-05
k__Bacteria;p__OD1;c__	29.2125	7.07758e-06	1.83185e-05	0.000934241	0	0.000355306	0	0	0.000116957
k__Bacteria;p__Actinobacteria;c__Acidimicrobiia	28.5467	9.66247e-06	2.45278e-05	0.00127545	0.000181256	0.000352997	8.98765e-05	0	5.01953e-05
k__Bacteria;p__GN02;c__BD1-5	26.9139	2.06918e-05	5.15344e-05	0.00273132	4.40104e-07	0.00035301	2.64836e-05	0	0.000231572
k__Bacteria;p__Fusobacteria;c__Fusobacteriia	26.3929	2.63659e-05	6.39107e-05	0.0034803	0.000369425	0.00092611	0.000480374	0	0.000387654
k__Bacteria;p__OP3;c__koll11	26.3715	2.66295e-05	6.39107e-05	0.00351509	0	8.61739e-05	0	0	0.000171802
k__Bacteria;p__Acidobacteria;c__Holophagae	26.0805	3.04843e-05	7.18558e-05	0.00402393	0	0	0	0	0.000114616
k__Bacteria;p__Chloroflexi;c__Thermomicrobia	23.7217	9.08154e-05	0.000210309	0.0119876	1.63884e-05	8.31165e-06	3.84704e-05	0	0
k__Bacteria;p__Gemmatimonadetes;c__Gemm-3	23.2389	0.000113441	0.000258177	0.0149743	0	0	2.33883e-05	0	0
k__Bacteria;p__OP3;c__BD4-9	22.5758	0.000153886	0.000344287	0.0203129	0	0.00015007	0	0	2.56433e-05
k__Bacteria;p__Synergistetes;c__Synergistia	21.9768	0.000202565	0.000445642	0.0267385	8.4092e-05	0.000122536	7.14098e-06	3.61141e-05	8.66908e-06
k__Bacteria;p__Actinobacteria;c__Thermoleophilia	21.6086	0.000239772	0.000518341	0.03165	3.51173e-05	3.50495e-05	0.000145268	0	0.000185837
k__Bacteria;p__Acidobacteria;c__Solibacteres	21.5752	0.000243463	0.000518341	0.0321371	3.1339e-05	0.000386929	1.10492e-05	0	0.000293083
k__Bacteria;p__TM7;c__TM7-1	21.4896	0.000253184	0.000524872	0.0334203	2.11999e-07	0.000117348	0	0	0.000545758
k__Bacteria;p__Acidobacteria;c__Sva0725	21.3782	0.000266412	0.000524872	0.0351664	3.51675e-06	0	0	0	0
k__Bacteria;p__Acidobacteria;c__iii1-8	21.3782	0.000266412	0.000524872	0.0351664	2.51847e-06	0	0	0	0
k__Bacteria;p__Actinobacteria;Other	21.3782	0.000266412	0.000524872	0.0351664	2.63425e-06	0	0	0	0
k__Bacteria;p__Chloroflexi;c__Ktedonobacteria	21.3782	0.000266412	0.000524872	0.0351664	2.36492e-06	0	0	0	0
k__Bacteria;p__Verrucomicrobia;c__[Pedosphaerae]	20.3626	0.000423461	0.000822012	0.0558968	8.84611e-06	0.000158594	0	0	8.96986e-05
k__Bacteria;p__GN02;c__3BR-5F	18.7788	0.000868617	0.0016617	0.114657	0	0	0	0	0.000230701
k__Bacteria;p__Armatimonadetes;c__[Fimbriimonadia]	17.4674	0.00156777	0.00295636	0.206945	1.11074e-05	7.68325e-05	0	0	0
k__Bacteria;p__OD1;c__ABY1	16.3769	0.00255301	0.00468052	0.336998	0	0	0	0	6.52098e-05
k__Bacteria;p__Planctomycetes;c__OM190	16.3769	0.00255301	0.00468052	0.336998	0	0	0	0	8.13394e-05
k__Bacteria;p__Actinobacteria;c__MB-A2-108	15.7035	0.00344392	0.00622736	0.454597	0	0.00011679	0	0	0
k__Bacteria;p__Gemmatimonadetes;c__Gemmatimonadetes	14.9766	0.00474994	0.00847287	0.626992	2.03688e-06	0.000268484	0	0	1.75483e-05
k__Bacteria;p__Chlorobi;c__BSV26	13.9907	0.00732473	0.0127219	0.966865	0	0	0	0	0.000132224
k__Bacteria;p__Spirochaetes;c__[Leptospirae]	13.9907	0.00732473	0.0127219	0.966865	0	0	0	0	3.52231e-05
k__Bacteria;p__Verrucomicrobia;c__[Spartobacteria]	13.9483	0.00746182	0.0127917	0.984961	8.02542e-06	3.54176e-06	1.42711e-05	0	1.07875e-05
k__Bacteria;p__Acidobacteria;c__[Chloracidobacteria]	13.8991	0.00762429	0.0129026	1	7.22902e-06	0.000418144	9.25333e-05	0	0.000377065
k__Bacteria;p__Planctomycetes;c__Phycisphaerae	13.5957	0.00870361	0.0145427	1	2.27869e-06	0	2.76415e-05	0	4.93049e-05
k__Bacteria;p__Acidobacteria;c__Acidobacteria-5	11.8834	0.0182394	0.030095	1	4.6992e-07	0	0	0	0.000204008
k__Bacteria;p__Chloroflexi;c__TK10	11.7387	0.019404	0.0312357	1	0	0.000138943	0	0	0
k__Bacteria;p__OP11;c__OP11-1	11.7387	0.019404	0.0312357	1	0	2.27053e-05	0	0	0
k__Bacteria;p__FCPU426;c__	11.6203	0.02041	0.0324593	1	0	0	0	0	7.7067e-05
k__Bacteria;p__[Thermi];c__Deinococci	10.7859	0.0290782	0.0418352	1	1.22537e-05	0.000216817	0.000172808	0	5.15028e-05
k__Bacteria;p__AD3;c__JG37-AG-4	10.6538	0.0307425	0.0418352	1	4.6992e-07	0	0	0	0
k__Bacteria;p__Acidobacteria;c__RB25	10.6538	0.0307425	0.0418352	1	5.65295e-07	0	0	0	0
k__Bacteria;p__Acidobacteria;c__S035	10.6538	0.0307425	0.0418352	1	5.65295e-07	0	0	0	0
k__Bacteria;p__Acidobacteria;c__TM1	10.6538	0.0307425	0.0418352	1	1.31317e-06	0	0	0	0
k__Bacteria;p__Bacteroidetes;c__[Rhodothermi]	10.6538	0.0307425	0.0418352	1	6.14565e-06	0	0	0	0
k__Bacteria;p__Chlamydiae;c__Chlamydiia	10.6538	0.0307425	0.0418352	1	4.40104e-07	0	0	0	0
k__Bacteria;p__Fibrobacteres;c__TG3	10.6538	0.0307425	0.0418352	1	4.40104e-07	0	0	0	0
k__Bacteria;p__Firmicutes;Other	10.6538	0.0307425	0.0418352	1	9.3984e-07	0	0	0	0
k__Bacteria;p__GAL15;c__	10.6538	0.0307425	0.0418352	1	9.3984e-07	0	0	0	0
k__Bacteria;p__OP11;c__WCHB1-64	10.6538	0.0307425	0.0418352	1	4.40104e-07	0	0	0	0
k__Bacteria;p__OP9;c__JS1	10.6538	0.0307425	0.0418352	1	2.04855e-06	0	0	0	0
k__Bacteria;p__Proteobacteria;c__TA18	10.6538	0.0307425	0.0418352	1	3.75059e-07	0	0	0	0
k__Bacteria;p__Verrucomicrobia;c__[Methylacidiphilae]	10.6538	0.0307425	0.0418352	1	1.31623e-06	0	0	0	0
k__Bacteria;p__Chlorobi;c__OPB56	10.6144	0.0312571	0.0421015	1	6.52103e-07	6.19503e-05	0	0	5.17324e-05
k__Bacteria;Other;Other	10.4426	0.0335964	0.0447952	1	1.65814e-05	2.03477e-05	7.1361e-06	4.93796e-05	0.000185903
k__Bacteria;p__Proteobacteria;Other	10.1175	0.0384935	0.0508114	1	2.48865e-06	4.14788e-06	7.91553e-07	0	0
k__Bacteria;p__SR1;c__	9.51134	0.0495147	0.0647123	1	0	0	1.07199e-05	0	6.07589e-05
k__Bacteria;p__Elusimicrobia;c__Endomicrobia	9.26545	0.0547964	0.070913	1	0	0	0	0	9.83341e-05
k__Bacteria;p__FBP;c__	9.20994	0.0560609	0.071845	1	1.86519e-06	2.48636e-05	8.70708e-06	0	0
k__Bacteria;p__Cyanobacteria;Other	8.8469	0.0650424	0.0825538	1	9.07441e-06	0.000104864	6.24811e-06	0	0
k__Bacteria;p__Chloroflexi;c__Chloroflexi	8.2067	0.0842933	0.105969	1	6.52103e-07	2.94701e-05	0	0	2.48374e-05
k__Bacteria;p__Planctomycetes;c__vadinHA49	7.98349	0.0921848	0.114796	1	4.6992e-07	0	0	0	2.50205e-05
k__Bacteria;p__OP3;c__	7.79994	0.0991879	0.12123	1	0	8.5293e-06	0	0	0
k__Bacteria;p__TM7;Other	7.79994	0.0991879	0.12123	1	0	5.8177e-05	0	0	0
k__Bacteria;p__NC10;c__12-24	6.9261	0.139845	0.166303	1	0	0	0	0	0.000128338
k__Bacteria;p__Planctomycetes;c__C6	6.9261	0.139845	0.166303	1	0	0	0	0	9.37016e-06
k__Bacteria;p__Thermotogae;c__Thermotogae	6.9261	0.139845	0.166303	1	0	0	0	0	6.19939e-06
k__Bacteria;p__TM7;c__SC3	6.58277	0.15965	0.18807	1	0	0.000133619	0	0	7.05743e-06
k__Bacteria;p__Proteobacteria;c__	6.5608	0.160999	0.18807	1	0	0.00011113	0	0	2.28799e-05
k__Bacteria;p__TM7;c__	6.40272	0.171024	0.196618	1	0	0.000133042	0	0	4.05757e-05
k__Bacteria;p__Gemmatimonadetes;c__Gemm-1	6.37839	0.172616	0.196618	1	4.6992e-07	0	0	0	9.35738e-05
k__Bacteria;p__Chloroflexi;c__Gitt-GS-136	6.37582	0.172785	0.196618	1	0	0	2.02936e-05	0	9.35761e-06
k__Bacteria;p__Chloroflexi;c__C0119	4.60215	0.330607	0.366724	1	0	0	0	0	4.43272e-06
k__Bacteria;p__Chloroflexi;c__S085	4.60215	0.330607	0.366724	1	0	0	0	0	0.000191666
k__Bacteria;p__TM6;c__SJA-4	4.60215	0.330607	0.366724	1	0	0	0	0	2.14038e-05
k__Bacteria;p__Actinobacteria;c__Nitriliruptoria	3.80952	0.432397	0.46784	1	0	0	2.49145e-06	0	0
k__Bacteria;p__Cyanobacteria;c__	3.80952	0.432397	0.46784	1	0	0	2.07853e-05	0	0
k__Bacteria;p__Cyanobacteria;c__Nostocophycideae	3.80952	0.432397	0.46784	1	0	0	7.83466e-06	0	0
k__Bacteria;p__;c__	nan	nan	1	nan	0	0	0	0	0
k__Bacteria;p__Actinobacteria;c__Rubrobacteria	nan	nan	1	nan	0	0	0	0	0
k__Bacteria;p__Chlorobi;c__	nan	nan	1	nan	0	0	0	0	0
k__Bacteria;p__Chloroflexi;c__Dehalococcoidetes	nan	nan	1	nan	0	0	0	0	0
k__Bacteria;p__GN02;Other	nan	nan	1	nan	0	0	0	0	0
k__Bacteria;p__GN02;c__BB34	nan	nan	1	nan	0	0	0	0	0
k__Bacteria;p__Kazan-3B-28;c__	nan	nan	1	nan	0	0	0	0	0
k__Bacteria;p__OP3;c__PBS-25	nan	nan	1	nan	0	0	0	0	0
k__Bacteria;p__Planctomycetes;c__Pla4	nan	nan	1	nan	0	0	0	0	0
k__Bacteria;p__TM6;c__SBRH58	nan	nan	1	nan	0	0	0	0	0

## Sheet: Clade_Order
OTU	Test-Statistic	P	FDR_P	Bonferroni_P	Hominid_mean	Nasonia_mean	Mosquito_mean	Peromyscus_mean	Drosophila_mean
k__Bacteria;p__Verrucomicrobia;c__Verruco-5;o__WCHB1-41	276.145	1.51064e-58	3.73128e-56	3.73128e-56	0.00243418	0	0	0	0
k__Bacteria;p__Tenericutes;c__Mollicutes;o__Acholeplasmatales	263.744	7.11339e-56	8.78504e-54	1.75701e-53	0.00237324	0	0	0	0
k__Bacteria;p__Proteobacteria;c__Alphaproteobacteria;o__Rhizobiales	249.01	1.06353e-52	8.75643e-51	2.62693e-50	0.00410615	0.271995	0.0138664	0	0.00270609
k__Bacteria;p__Proteobacteria;c__Alphaproteobacteria;o__Rhodospirillales	242.343	2.90293e-51	1.79256e-49	7.17024e-49	0.000244	0.00100428	0.00254524	0	0.626684
k__Bacteria;p__Tenericutes;c__Mollicutes;o__RF39	240.558	7.03532e-51	3.47545e-49	1.73772e-48	0.00408157	0	7.43829e-06	0.0103678	0.000205008
k__Bacteria;p__Proteobacteria;c__Gammaproteobacteria;o__Oceanospirillales	240.059	9.0098e-51	3.70903e-49	2.22542e-48	0.00230203	0.000167435	0.0592426	0	1.49548e-05
k__Bacteria;p__Firmicutes;c__Bacilli;o__Bacillales	238.592	1.86448e-50	6.57894e-49	4.60526e-48	0.0112752	0.0699432	0.0760987	1.99975e-05	0.00441507
k__Bacteria;p__Proteobacteria;c__Deltaproteobacteria;o__Desulfovibrionales	218.962	3.13574e-46	9.68159e-45	7.74527e-44	0.00307696	2.90308e-05	0	0.00730446	0.000133465
k__Bacteria;p__Actinobacteria;c__Actinobacteria;o__Actinomycetales	218.617	3.72067e-46	1.02112e-44	9.19006e-44	0.0041722	0.0977636	0.0669128	2.70528e-05	0.0320183
k__Bacteria;p__Spirochaetes;c__Spirochaetes;o__Sphaerochaetales	216.741	9.42211e-46	2.32726e-44	2.32726e-43	0.0172113	0	0	6.67923e-05	0
k__Bacteria;p__Bacteroidetes;c__Flavobacteriia;o__Flavobacteriales	212.9	6.31694e-45	1.41844e-43	1.56028e-42	0.0477716	0.0133938	0.114891	0	0.0097838
k__Bacteria;p__Proteobacteria;c__Betaproteobacteria;o__Burkholderiales	210.34	2.2455e-44	4.62199e-43	5.54639e-42	0.0213699	0.208034	0.14203	0.00292418	0.0336695
k__Bacteria;p__Deferribacteres;c__Deferribacteres;o__Deferribacterales	209.048	4.25678e-44	8.08789e-43	1.05143e-41	2.07043e-06	0	0	0.00869679	0
k__Bacteria;p__Bacteroidetes;c__Bacteroidia;o__Bacteroidales	208.862	4.66901e-44	8.23747e-43	1.15325e-41	0.147972	0.00748169	0.00132059	0.402741	0.0406699
k__Bacteria;p__Cyanobacteria;c__4C0d-2;o__YS2	208.701	5.05592e-44	8.32542e-43	1.24881e-41	0.00236249	0	0	0.00358675	4.09713e-05
k__Bacteria;p__Proteobacteria;c__Gammaproteobacteria;o__Enterobacteriales	207.448	9.40305e-44	1.4516e-42	2.32255e-41	0.0171163	0.178337	0.0361484	0.000645394	0.00336631
k__Bacteria;p__Proteobacteria;c__Betaproteobacteria;o__Procabacteriales	204.612	3.83081e-43	5.56595e-42	9.46211e-41	4.64802e-06	0.00296589	0	0	0.00350406
k__Bacteria;p__Tenericutes;c__Mollicutes;o__Mycoplasmatales	203.98	5.2384e-43	7.18825e-42	1.29389e-40	1.06296e-05	9.79131e-05	0	0.0107175	0
k__Bacteria;p__Firmicutes;c__Clostridia;o__Clostridiales	198.823	6.72908e-42	8.74781e-41	1.66208e-39	0.478984	0.0139881	0.00345168	0.349007	0.059527
k__Bacteria;p__Proteobacteria;c__Alphaproteobacteria;o__Sphingomonadales	198.553	7.69e-42	9.49715e-41	1.89943e-39	0.0141559	0.0144561	0.00637963	0	0.00164125
k__Bacteria;p__TM7;c__TM7-3;o__CW040	196.687	1.93709e-41	2.27838e-40	4.7846e-39	2.62389e-05	0.0013634	0	0.0117148	0.000134815
k__Bacteria;p__Proteobacteria;c__Gammaproteobacteria;o__Xanthomonadales	190.689	3.76886e-40	4.2314e-39	9.30908e-38	0.0108864	0.0336568	0.00451867	0	0.00117887
k__Bacteria;p__Proteobacteria;c__Gammaproteobacteria;o__Pseudomonadales	185.747	4.34525e-39	4.66642e-38	1.07328e-36	0.0747495	0.0266539	0.340883	0.000189334	0.061413
k__Archaea;p__Euryarchaeota;c__Methanobacteria;o__Methanobacteriales	179.196	1.10995e-37	1.14232e-36	2.74158e-35	0.000334333	0	0	0	0
k__Bacteria;p__Proteobacteria;c__Epsilonproteobacteria;o__Campylobacterales	171.818	4.25944e-36	4.20832e-35	1.05208e-33	0.000725214	0.00153464	5.30187e-05	0.0384187	0.00128809
k__Bacteria;p__Verrucomicrobia;c__Opitutae;o__[Cerasicoccales]	169.008	1.70736e-35	1.62199e-34	4.21718e-33	0.00031876	0	0	0	3.1694e-05
k__Bacteria;p__Bacteroidetes;c__Sphingobacteriia;o__Sphingobacteriales	155.521	1.33485e-32	1.22114e-31	3.29708e-30	0.0136097	0.00185596	0.0213327	0	0.00472502
k__Bacteria;p__Tenericutes;c__Mollicutes;o__Anaeroplasmatales	152.794	5.12857e-32	4.52413e-31	1.26676e-29	0.000192214	0	0	0.00338739	1.83457e-05
k__Bacteria;p__Firmicutes;c__Erysipelotrichi;o__Erysipelotrichales	146.91	9.34924e-31	7.96297e-30	2.30926e-28	0.00446269	0.000806124	2.42003e-05	0.0708216	0.0015289
k__Archaea;p__Euryarchaeota;c__Thermoplasmata;o__E2	144.139	3.66702e-30	3.01918e-29	9.05753e-28	9.39351e-05	0	0	0	0
k__Bacteria;p__Proteobacteria;c__Alphaproteobacteria;o__Caulobacterales	142.358	8.82614e-30	7.03244e-29	2.18006e-27	0.0103238	0.00135465	0.0034343	0	0.000350146
k__Bacteria;p__Actinobacteria;c__Coriobacteriia;o__Coriobacteriales	136.931	1.28112e-28	9.88862e-28	3.16436e-26	0.0301846	1.09472e-05	2.34612e-05	0.000282142	0.00135429
k__Bacteria;p__Spirochaetes;c__Spirochaetes;o__Spirochaetales	136.566	1.53329e-28	1.14764e-27	3.78723e-26	0.00301672	0.000297889	0	0.0310622	0.000142237
k__Bacteria;p__Fibrobacteres;c__Fibrobacteria;o__Fibrobacterales	136.373	1.68655e-28	1.22523e-27	4.16577e-26	0.00103651	0	0	0.00113993	0
k__Bacteria;p__Firmicutes;c__Bacilli;o__Lactobacillales	128.367	8.70137e-27	6.14068e-26	2.14924e-24	0.0133643	0.0221949	0.00504734	0.0348865	0.0872518
k__Bacteria;p__OD1;c__ZB2;o__	127.896	1.09729e-26	7.52865e-26	2.71031e-24	0	0.00224655	0.00017476	0	0.00115494
k__Bacteria;p__Proteobacteria;c__Deltaproteobacteria;o__GMD14H09	121.151	3.03256e-25	2.02444e-24	7.49041e-23	0.000303273	0	0	0	0
k__Bacteria;p__Lentisphaerae;c__[Lentisphaeria];o__Z20	121.077	3.14444e-25	2.04389e-24	7.76677e-23	0.00108762	0	0	5.41712e-05	0
k__Bacteria;p__Firmicutes;c__Clostridia;o__Thermoanaerobacterales	112.28	2.37471e-23	1.50398e-22	5.86553e-21	2.11999e-07	0	0.000521229	0	0
k__Bacteria;p__Chloroflexi;c__Anaerolineae;o__Anaerolineales	109.77	8.14716e-23	5.03087e-22	2.01235e-20	4.30154e-05	0	0	0	0
k__Bacteria;p__Proteobacteria;c__Betaproteobacteria;o__Methylophilales	108.224	1.74039e-22	1.04848e-21	4.29877e-20	4.20443e-05	0.000980906	9.80526e-05	0	0.00135973
k__Bacteria;p__Proteobacteria;c__Alphaproteobacteria;o__	104.213	1.2463e-21	7.32942e-21	3.07836e-19	0.000417079	1.58617e-05	1.53957e-05	0.00104879	8.98773e-05
k__Bacteria;p__Proteobacteria;c__Gammaproteobacteria;o__Aeromonadales	102.04	3.61803e-21	2.07826e-20	8.93654e-19	0.000832566	0.000321375	0.00042225	0	6.14456e-05
k__Bacteria;p__Firmicutes;c__Clostridia;Other	98.4642	2.08806e-20	1.17216e-19	5.1575e-18	8.46323e-05	0	0	0	0
k__Bacteria;p__Proteobacteria;c__Gammaproteobacteria;o__Alteromonadales	97.6216	3.15552e-20	1.72059e-19	7.79415e-18	0.000776304	0.000108132	0.000405082	0	0.000272291
k__Bacteria;p__Acidobacteria;c__Acidobacteriia;o__Acidobacteriales	97.5902	3.20433e-20	1.72059e-19	7.91471e-18	2.82608e-05	0	0.000329488	0	0
k__Bacteria;p__Verrucomicrobia;c__Opitutae;o__HA64	97.1528	3.97011e-20	2.08642e-19	9.80617e-18	8.2587e-05	0	0	0.000563015	0
k__Bacteria;p__Proteobacteria;c__Alphaproteobacteria;o__Rhodobacterales	96.5196	5.41413e-20	2.78602e-19	1.33729e-17	0.00762452	0.00220166	0.00139601	0	0.000366896
k__Bacteria;p__Lentisphaerae;c__[Lentisphaeria];o__Victivallales	91.5493	6.17061e-19	3.11049e-18	1.52414e-16	0.000340854	0	0	0	6.91163e-05
k__Bacteria;p__Tenericutes;c__RF3;o__ML615J-28	91.3743	6.72244e-19	3.32089e-18	1.66044e-16	7.18871e-05	0	0	1.16007e-05	1.33583e-05
k__Bacteria;p__Firmicutes;c__Bacilli;o__Gemellales	90.5377	1.01221e-18	4.90229e-18	2.50017e-16	1.02195e-05	0.00150137	6.1977e-05	1.43666e-06	2.32766e-05
k__Bacteria;p__OD1;c__SM2F11;o__	86.9673	5.80074e-18	2.72569e-17	1.43278e-15	0	0.000689081	0	0	0.000554418
k__Bacteria;p__Acidobacteria;c__DA052;o__Ellin6513	86.9505	5.84865e-18	2.72569e-17	1.44462e-15	1.95748e-05	0	0	0	1.04219e-06
k__Bacteria;p__Proteobacteria;c__Betaproteobacteria;o__Rhodocyclales	86.3413	7.87693e-18	3.60297e-17	1.9456e-15	0.000448964	0.000208696	2.36092e-05	0	0.000887018
k__Bacteria;p__Spirochaetes;c__[Brachyspirae];o__[Brachyspirales]	85.0193	1.5027e-17	6.7485e-17	3.71167e-15	0.00399671	0	0	0.000575436	0
k__Bacteria;p__Bacteroidetes;c__[Saprospirae];o__[Saprospirales]	81.3613	8.96499e-17	3.9542e-16	2.21435e-14	0.00660975	0.00318649	0.000652217	0	0.00173808
k__Bacteria;p__Proteobacteria;c__Alphaproteobacteria;o__RF32	77.1839	6.87613e-16	2.97966e-15	1.69841e-13	0.000876575	0	0	0.00055778	5.49137e-05
k__Bacteria;p__Planctomycetes;c__Planctomycetia;o__Pirellulales	76.075	1.18031e-15	5.02649e-15	2.91536e-13	0.000137051	0	0	0	0
k__Bacteria;p__Proteobacteria;c__Betaproteobacteria;o__Neisseriales	73.3955	4.35192e-15	1.82191e-14	1.07493e-12	0.00117287	0.00096437	0.091716	0	0.000674796
k__Bacteria;p__Proteobacteria;c__Gammaproteobacteria;Other	73.2052	4.77434e-15	1.96543e-14	1.17926e-12	0.000252078	0.000684524	0.000685612	0	0.000530884
k__Bacteria;p__Proteobacteria;c__Deltaproteobacteria;o__Bdellovibrionales	71.5733	1.05619e-14	4.27669e-14	2.60878e-12	0.000187526	0.000357621	4.61693e-06	0	0.00110248
k__Bacteria;p__Actinobacteria;c__Actinobacteria;o__Bifidobacteriales	69.5195	2.86704e-14	1.14219e-13	7.08159e-12	0.00208444	4.04501e-05	1.16152e-05	0.000219561	7.03142e-05
k__Bacteria;p__WPS-2;c__;o__	64.7207	2.94646e-13	1.1552e-12	7.27774e-11	2.71584e-05	0	0	0	3.42493e-05
k__Bacteria;p__GN02;c__GKS2-174;o__	63.5851	5.1102e-13	1.97222e-12	1.26222e-10	0	0.000750416	0	0	0.000489055
k__Bacteria;p__Bacteroidetes;c__Cytophagia;o__Cytophagales	63.0594	6.59346e-13	2.50552e-12	1.62859e-10	0.0126042	0.0029101	0.000369652	0	0.000740652
k__Bacteria;p__Verrucomicrobia;c__Verrucomicrobiae;o__Verrucomicrobiales	60.8732	1.90098e-12	7.11429e-12	4.69543e-10	0.00815903	0.000352185	1.07233e-05	0.00635565	0.000988944
k__Bacteria;p__Bacteroidetes;c__At12OctB3;o__	55.4413	2.6258e-11	9.68017e-11	6.48572e-09	8.80207e-07	0	0.00012229	0	0
k__Bacteria;p__Proteobacteria;c__Deltaproteobacteria;o__	53.9795	5.31503e-11	1.90263e-10	1.31281e-08	0.000179338	0	0	0	0
k__Bacteria;p__Spirochaetes;c__Spirochaetes;Other	53.9795	5.31503e-11	1.90263e-10	1.31281e-08	2.41703e-05	0	0	0	0
k__Bacteria;p__Proteobacteria;c__Gammaproteobacteria;o__Pasteurellales	46.5435	1.89804e-09	6.69736e-09	4.68815e-07	0.00453435	0.00102923	0.00148988	6.93577e-06	0.000477705
k__Bacteria;p__Proteobacteria;c__Gammaproteobacteria;o__Thiotrichales	45.2309	3.55979e-09	1.23841e-08	8.79268e-07	2.3864e-05	6.81548e-06	2.96396e-06	0	0
k__Bacteria;p__Elusimicrobia;c__Elusimicrobia;o__Elusimicrobiales	44.5522	4.92629e-09	1.68999e-08	1.21679e-06	0.000260918	5.37355e-05	7.16961e-05	0.000635784	7.56466e-05
k__Bacteria;p__Acidobacteria;c__Acidobacteria-6;o__iii1-15	44.3308	5.47683e-09	1.85312e-08	1.35278e-06	4.35853e-05	6.60562e-05	9.90706e-06	0	0.00028349
k__Bacteria;p__Proteobacteria;c__Alphaproteobacteria;o__BD7-3	43.6424	7.61221e-09	2.54083e-08	1.88022e-06	5.06272e-05	0	0	0	1.755e-06
k__Bacteria;p__Proteobacteria;c__Gammaproteobacteria;o__Legionellales	43.4451	8.3651e-09	2.75491e-08	2.06618e-06	4.16502e-05	0.000236747	4.09547e-05	0	0.000298103
k__Bacteria;p__Actinobacteria;c__OPB41;o__	43.0406	1.01491e-08	3.17321e-08	2.50684e-06	4.30118e-06	0	0	0	0
k__Bacteria;p__Bacteroidetes;c__VC2_1_Bac22;o__	43.0406	1.01491e-08	3.17321e-08	2.50684e-06	1.43895e-05	0	0	0	0
k__Bacteria;p__Planctomycetes;c__Planctomycetia;o__Planctomycetales	43.0406	1.01491e-08	3.17321e-08	2.50684e-06	8.98519e-06	0	0	0	0
k__Bacteria;p__Tenericutes;c__Mollicutes;o__Entomoplasmatales	43.0406	1.01491e-08	3.17321e-08	2.50684e-06	4.86921e-06	0	0	0	0
k__Bacteria;p__Cyanobacteria;c__Oscillatoriophycideae;o__Chroococcales	41.892	1.75639e-08	5.42286e-08	4.33829e-06	4.40104e-07	0.000300026	1.20283e-05	0	0.000646667
k__Bacteria;p__Nitrospirae;c__Nitrospira;o__Nitrospirales	41.1248	2.53258e-08	7.72282e-08	6.25548e-06	0	0	0	0	0.000176802
k__Bacteria;p__Proteobacteria;c__Betaproteobacteria;Other	37.8716	1.19102e-07	3.58759e-07	2.94183e-05	3.46262e-05	3.19106e-05	3.24967e-06	0	0.000180862
k__Bacteria;p__Proteobacteria;c__Betaproteobacteria;o__SBla14	36.9841	1.81496e-07	5.40114e-07	4.48295e-05	0	0.000135591	0	0	0.000215644
k__Bacteria;p__Cyanobacteria;c__Synechococcophycideae;o__Pseudanabaenales	36.4256	2.3652e-07	6.95483e-07	5.84205e-05	0	0	0.000157635	0	0.000178222
k__Bacteria;p__Proteobacteria;c__Deltaproteobacteria;o__MIZ46	34.132	7.00159e-07	2.03458e-06	0.000172939	1.07398e-05	0.00048737	1.07705e-05	0	0.000179496
k__Bacteria;p__Armatimonadetes;c__Armatimonadia;o__Armatimonadales	32.2697	1.68501e-06	4.73311e-06	0.000416197	6.33551e-06	0	0	0	6.51463e-05
k__Bacteria;p__OP11;c__OP11-4;o__	32.2112	1.73203e-06	4.73311e-06	0.000427812	0	0.000973055	0	0	0.000184204
k__Bacteria;p__Bacteroidetes;Other;Other	32.1737	1.76294e-06	4.73311e-06	0.000435446	3.18142e-06	0	0	0	0
k__Bacteria;p__Cyanobacteria;c__ML635J-21;o__	32.1737	1.76294e-06	4.73311e-06	0.000435446	2.32022e-05	0	0	0	0
k__Bacteria;p__Firmicutes;c__Clostridia;o__MBA08	32.1737	1.76294e-06	4.73311e-06	0.000435446	5.92277e-06	0	0	0	0
k__Bacteria;p__Proteobacteria;c__Deltaproteobacteria;o__Desulfuromonadales	32.1737	1.76294e-06	4.73311e-06	0.000435446	2.15207e-05	0	0	0	0
k__Bacteria;p__Proteobacteria;c__Gammaproteobacteria;o__34P16	32.1737	1.76294e-06	4.73311e-06	0.000435446	6.50324e-05	0	0	0	0
k__Bacteria;p__Proteobacteria;c__Gammaproteobacteria;o__Chromatiales	31.7489	2.15301e-06	5.71822e-06	0.000531794	1.36838e-05	0	8.10616e-05	0	0
k__Bacteria;p__Proteobacteria;c__Betaproteobacteria;o__	29.7976	5.38135e-06	1.41403e-05	0.00132919	5.03559e-06	0.000441504	0.000201006	0	8.8194e-05
k__Bacteria;p__Proteobacteria;c__Deltaproteobacteria;o__Myxococcales	29.7329	5.54698e-06	1.44222e-05	0.00137011	0.00012183	0.000408986	0.000142806	0	0.000366978
k__Bacteria;p__OP11;c__OP11-3;o__	29.5167	6.13815e-06	1.57929e-05	0.00151612	0	0.00037704	0	0	0.000156654
k__Bacteria;p__OD1;c__;o__	29.2125	7.07758e-06	1.80223e-05	0.00174816	0	0.000355306	0	0	0.000116957
k__Bacteria;p__Actinobacteria;c__Acidimicrobiia;o__Acidimicrobiales	28.5467	9.66247e-06	2.43534e-05	0.00238663	0.000181256	0.000352997	8.98765e-05	0	5.01953e-05
k__Bacteria;p__GN02;c__BD1-5;o__	26.9139	2.06918e-05	5.16251e-05	0.00511088	4.40104e-07	0.00035301	2.64836e-05	0	0.000231572
k__Bacteria;p__Proteobacteria;c__Gammaproteobacteria;o__Methylococcales	26.6293	2.36207e-05	5.8343e-05	0.0058343	8.78188e-05	0.000198753	1.02877e-05	0	9.16742e-06
k__Bacteria;p__Fusobacteria;c__Fusobacteriia;o__Fusobacteriales	26.3929	2.63659e-05	6.44789e-05	0.00651237	0.000369425	0.00092611	0.000480374	0	0.000387654
k__Bacteria;p__Proteobacteria;c__Gammaproteobacteria;o__Vibrionales	26.0937	3.02969e-05	7.31031e-05	0.00748334	1.60771e-05	0	4.05523e-05	0	0
k__Bacteria;p__Acidobacteria;c__Holophagae;o__Holophagales	26.0805	3.04843e-05	7.31031e-05	0.00752962	0	0	0	0	0.000114616
k__Bacteria;p__Planctomycetes;c__Phycisphaerae;o__WD2101	25.1482	4.69731e-05	0.000111561	0.0116024	1.85469e-06	0	2.76415e-05	0	0
k__Bacteria;p__Firmicutes;c__Bacilli;o__Turicibacterales	24.5258	6.26503e-05	0.000147377	0.0154746	0	0	2.45266e-05	0.00105163	9.18645e-05
k__Bacteria;p__Proteobacteria;c__Alphaproteobacteria;Other	23.9652	8.11695e-05	0.00018914	0.0200489	1.33476e-05	2.26023e-06	8.92956e-05	0	1.3989e-05
k__Bacteria;p__Proteobacteria;c__Alphaproteobacteria;o__Ellin329	23.9308	8.24677e-05	0.000190369	0.0203695	1.02525e-05	0	0	0	3.71026e-05
k__Bacteria;p__Chloroflexi;c__Thermomicrobia;o__JG30-KF-CM45	23.7217	9.08154e-05	0.000207698	0.0224314	1.63884e-05	8.31165e-06	3.84704e-05	0	0
k__Bacteria;p__Gemmatimonadetes;c__Gemm-3;o__	23.2389	0.000113441	0.000257064	0.02802	0	0	2.33883e-05	0	0
k__Bacteria;p__OP3;c__BD4-9;o__	22.5758	0.000153886	0.000345544	0.0380098	0	0.00015007	0	0	2.56433e-05
k__Bacteria;p__Synergistetes;c__Synergistia;o__Synergistales	21.9768	0.000202565	0.000450752	0.0500335	8.4092e-05	0.000122536	7.14098e-06	3.61141e-05	8.66908e-06
k__Bacteria;p__Proteobacteria;c__Alphaproteobacteria;o__Rickettsiales	21.615	0.000239063	0.00052722	0.0590486	0.000577475	0.000887032	0.000933558	0.000825192	0.00150637
k__Bacteria;p__Acidobacteria;c__Solibacteres;o__Solibacterales	21.5752	0.000243463	0.000532172	0.0601354	3.1339e-05	0.000386929	1.10492e-05	0	0.000293083
k__Bacteria;p__Actinobacteria;c__Thermoleophilia;o__Solirubrobacterales	21.5101	0.000250818	0.000543439	0.061952	2.07043e-05	1.83137e-05	8.52617e-05	0	0.000128547
k__Bacteria;p__TM7;c__TM7-1;o__	21.4896	0.000253184	0.000543795	0.0625364	2.11999e-07	0.000117348	0	0	0.000545758
k__Bacteria;p__Acidobacteria;c__Sva0725;o__Sva0725	21.3782	0.000266412	0.00055766	0.0658039	3.51675e-06	0	0	0	0
k__Bacteria;p__Actinobacteria;Other;Other	21.3782	0.000266412	0.00055766	0.0658039	2.63425e-06	0	0	0	0
k__Bacteria;p__Tenericutes;c__Mollicutes;o__	21.3782	0.000266412	0.00055766	0.0658039	1.55459e-06	0	0	0	0
k__Bacteria;p__Proteobacteria;c__Gammaproteobacteria;o__	21.2027	0.000288672	0.000599176	0.0713019	3.74162e-05	0	0	0	2.78005e-05
k__Bacteria;p__TM7;c__TM7-3;o__	20.4091	0.000414587	0.000853359	0.102403	8.50819e-06	0.000548664	5.44155e-06	0	5.29665e-05
k__Bacteria;p__Verrucomicrobia;c__[Pedosphaerae];o__[Pedosphaerales]	20.3626	0.000423461	0.00086442	0.104595	8.84611e-06	0.000158594	0	0	8.96986e-05
k__Bacteria;p__Elusimicrobia;c__Elusimicrobia;o__FAC88	19.6946	0.000573707	0.00116152	0.141706	0	0.000199851	0	0	0
k__Bacteria;p__Proteobacteria;c__Deltaproteobacteria;o__FAC87	19.6283	0.000591244	0.00118729	0.146037	0	0.000402552	0	0	0.00010185
k__Bacteria;p__GN02;c__3BR-5F;o__	18.7788	0.000868617	0.00173023	0.214549	0	0	0	0	0.000230701
k__Bacteria;p__Verrucomicrobia;c__Opitutae;o__Opitutales	18.1562	0.00115029	0.00227298	0.284123	4.20185e-06	0	0	0	5.80658e-05
k__Bacteria;p__Acidobacteria;c__[Chloracidobacteria];o__PK29	17.5198	0.00153131	0.00300184	0.378232	0	0.000306219	0	0	0.000283037
k__Bacteria;p__Armatimonadetes;c__[Fimbriimonadia];o__[Fimbriimonadales]	17.4674	0.00156777	0.00304912	0.387239	1.11074e-05	7.68325e-05	0	0	0
k__Bacteria;p__Fibrobacteres;c__Fibrobacteria;o__258ds10	16.4166	0.00250824	0.00481369	0.619536	0	0.000131757	0	0	0.000309944
k__Bacteria;p__Chloroflexi;c__Anaerolineae;o__envOPS12	16.3769	0.00255301	0.00481369	0.630594	0	0	0	0	6.39244e-05
k__Bacteria;p__OD1;c__ABY1;o__	16.3769	0.00255301	0.00481369	0.630594	0	0	0	0	6.52098e-05
k__Bacteria;p__Planctomycetes;c__OM190;o__agg27	16.3769	0.00255301	0.00481369	0.630594	0	0	0	0	8.13394e-05
k__Bacteria;p__Actinobacteria;c__MB-A2-108;o__0319-7L14	15.7035	0.00344392	0.0064443	0.850648	0	0.00011679	0	0	0
k__Bacteria;p__Proteobacteria;c__Betaproteobacteria;o__MND1	15.0778	0.00454252	0.00843611	1	7.23803e-05	2.64454e-06	0	0	2.91149e-05
k__Bacteria;p__OP3;c__koll11;o__GIF10	14.4596	0.0059639	0.0109932	1	0	2.12027e-05	0	0	5.8499e-05
k__Bacteria;p__TM7;c__TM7-3;Other	14.1802	0.00674168	0.0123348	1	6.52103e-07	2.07715e-06	0	0	0
k__Bacteria;p__Chlorobi;c__BSV26;o__C20	13.9907	0.00732473	0.0132059	1	0	0	0	0	0.000132224
k__Bacteria;p__Spirochaetes;c__[Leptospirae];o__[Leptospirales]	13.9907	0.00732473	0.0132059	1	0	0	0	0	3.52231e-05
k__Bacteria;p__Verrucomicrobia;c__[Spartobacteria];o__[Chthoniobacterales]	13.9483	0.00746182	0.0133556	1	8.02542e-06	3.54176e-06	1.42711e-05	0	1.07875e-05
k__Bacteria;p__Proteobacteria;c__Deltaproteobacteria;o__Spirobacillales	13.8516	0.00778411	0.0138322	1	7.47768e-06	0.000286958	3.1492e-05	0	0.000239865
k__Bacteria;p__Proteobacteria;c__Deltaproteobacteria;o__Syntrophobacterales	13.5131	0.00902287	0.0159189	1	3.89791e-06	0.000337422	0	0	4.49101e-05
k__Bacteria;p__OP3;c__koll11;o__	13.4112	0.00943214	0.016523	1	0	6.49712e-05	0	0	0.000113303
k__Bacteria;p__Proteobacteria;c__Deltaproteobacteria;o__Desulfobacterales	12.6211	0.0132833	0.0231054	1	6.07242e-05	4.51004e-05	0	0	0
k__Bacteria;p__[Thermi];c__Deinococci;o__Deinococcales	12.4065	0.0145712	0.0251684	1	1.22537e-05	8.45983e-05	0.000172808	0	3.95745e-05
k__Bacteria;p__Proteobacteria;c__Betaproteobacteria;o__Ellin6067	12.2557	0.0155475	0.0266683	1	1.40976e-06	6.55965e-05	0	0	4.38573e-05
k__Bacteria;p__Acidobacteria;c__Acidobacteria-5;o__	11.8834	0.0182394	0.0310698	1	4.6992e-07	0	0	0	0.000204008
k__Bacteria;p__Chloroflexi;c__TK10;o__AKYG885	11.7387	0.019404	0.0321664	1	0	0.000138943	0	0	0
k__Bacteria;p__Cyanobacteria;c__4C0d-2;o__SM2F09	11.7387	0.019404	0.0321664	1	0	9.23548e-06	0	0	0
k__Bacteria;p__OP11;c__OP11-1;o__BB36	11.7387	0.019404	0.0321664	1	0	2.27053e-05	0	0	0
k__Bacteria;p__Proteobacteria;c__Gammaproteobacteria;o__[Marinicellales]	11.7387	0.019404	0.0321664	1	0	4.30672e-05	0	0	0
k__Bacteria;p__Actinobacteria;c__Thermoleophilia;o__Gaiellales	11.6219	0.0203957	0.0333859	1	1.4413e-05	1.67358e-05	6.00064e-05	0	5.72897e-05
k__Bacteria;p__FCPU426;c__;o__	11.6203	0.02041	0.0333859	1	0	0	0	0	7.7067e-05
k__Bacteria;p__Gemmatimonadetes;c__Gemmatimonadetes;Other	11.5353	0.0211631	0.03439	1	0	0.000243117	0	0	1.00672e-06
k__Bacteria;p__AD3;c__JG37-AG-4;o__	10.6538	0.0307425	0.0419525	1	4.6992e-07	0	0	0	0
k__Bacteria;p__Acidobacteria;c__RB25;o__	10.6538	0.0307425	0.0419525	1	5.65295e-07	0	0	0	0
k__Bacteria;p__Acidobacteria;c__S035;o__	10.6538	0.0307425	0.0419525	1	5.65295e-07	0	0	0	0
k__Bacteria;p__Acidobacteria;c__TM1;o__	10.6538	0.0307425	0.0419525	1	1.31317e-06	0	0	0	0
k__Bacteria;p__Acidobacteria;c__iii1-8;o__32-20	10.6538	0.0307425	0.0419525	1	4.6992e-07	0	0	0	0
k__Bacteria;p__Acidobacteria;c__iii1-8;o__DS-18	10.6538	0.0307425	0.0419525	1	2.04855e-06	0	0	0	0
k__Bacteria;p__Bacteroidetes;c__[Rhodothermi];o__[Rhodothermales]	10.6538	0.0307425	0.0419525	1	6.14565e-06	0	0	0	0
k__Bacteria;p__Chlamydiae;c__Chlamydiia;o__Chlamydiales	10.6538	0.0307425	0.0419525	1	4.40104e-07	0	0	0	0
k__Bacteria;p__Chloroflexi;c__Anaerolineae;o__DRC31	10.6538	0.0307425	0.0419525	1	2.04855e-06	0	0	0	0
k__Bacteria;p__Chloroflexi;c__Chloroflexi;o__Herpetosiphonales	10.6538	0.0307425	0.0419525	1	2.11999e-07	0	0	0	0
k__Bacteria;p__Chloroflexi;c__Ktedonobacteria;o__JG30-KF-AS9	10.6538	0.0307425	0.0419525	1	9.3984e-07	0	0	0	0
k__Bacteria;p__Chloroflexi;c__Ktedonobacteria;o__TK10	10.6538	0.0307425	0.0419525	1	1.42508e-06	0	0	0	0
k__Bacteria;p__Cyanobacteria;c__4C0d-2;o__SM1D11	10.6538	0.0307425	0.0419525	1	7.32671e-07	0	0	0	0
k__Bacteria;p__Fibrobacteres;c__TG3;o__TG3-1	10.6538	0.0307425	0.0419525	1	4.40104e-07	0	0	0	0
k__Bacteria;p__Firmicutes;Other;Other	10.6538	0.0307425	0.0419525	1	9.3984e-07	0	0	0	0
k__Bacteria;p__GAL15;c__;o__	10.6538	0.0307425	0.0419525	1	9.3984e-07	0	0	0	0
k__Bacteria;p__Gemmatimonadetes;c__Gemmatimonadetes;o__Ellin5290	10.6538	0.0307425	0.0419525	1	7.32671e-07	0	0	0	0
k__Bacteria;p__OP11;c__WCHB1-64;o__	10.6538	0.0307425	0.0419525	1	4.40104e-07	0	0	0	0
k__Bacteria;p__OP9;c__JS1;o__BA021	10.6538	0.0307425	0.0419525	1	2.04855e-06	0	0	0	0
k__Bacteria;p__Proteobacteria;c__Alphaproteobacteria;o__Kiloniellales	10.6538	0.0307425	0.0419525	1	8.80207e-07	0	0	0	0
k__Bacteria;p__Proteobacteria;c__Betaproteobacteria;o__Hydrogenophilales	10.6538	0.0307425	0.0419525	1	2.04855e-06	0	0	0	0
k__Bacteria;p__Proteobacteria;c__Betaproteobacteria;o__Nitrosomonadales	10.6538	0.0307425	0.0419525	1	1.22913e-05	0	0	0	0
k__Bacteria;p__Proteobacteria;c__Deltaproteobacteria;Other	10.6538	0.0307425	0.0419525	1	1.31623e-06	0	0	0	0
k__Bacteria;p__Proteobacteria;c__TA18;o__PHOS-HD29	10.6538	0.0307425	0.0419525	1	3.75059e-07	0	0	0	0
k__Bacteria;p__Tenericutes;c__Mollicutes;Other	10.6538	0.0307425	0.0419525	1	4.23998e-07	0	0	0	0
k__Bacteria;p__Verrucomicrobia;c__Opitutae;Other	10.6538	0.0307425	0.0419525	1	2.04855e-06	0	0	0	0
k__Bacteria;p__Verrucomicrobia;c__Opitutae;o__Puniceicoccales	10.6538	0.0307425	0.0419525	1	6.81024e-07	0	0	0	0
k__Bacteria;p__Verrucomicrobia;c__Verruco-5;o__LD1-PB3	10.6538	0.0307425	0.0419525	1	6.14565e-06	0	0	0	0
k__Bacteria;p__Verrucomicrobia;c__[Methylacidiphilae];o__Methylacidiphilales	10.6538	0.0307425	0.0419525	1	1.31623e-06	0	0	0	0
k__Bacteria;p__Chlorobi;c__OPB56;o__	10.6144	0.0312571	0.0424204	1	6.52103e-07	6.19503e-05	0	0	5.17324e-05
k__Bacteria;Other;Other;Other	10.4426	0.0335964	0.045346	1	1.65814e-05	2.03477e-05	7.1361e-06	4.93796e-05	0.000185903
k__Bacteria;p__Cyanobacteria;c__4C0d-2;o__MLE1-12	10.1426	0.0380932	0.051136	1	0	6.43104e-05	9.37691e-05	0	6.62057e-05
k__Bacteria;p__Proteobacteria;Other;Other	10.1175	0.0384935	0.051394	1	2.48865e-06	4.14788e-06	7.91553e-07	0	0
k__Bacteria;p__Planctomycetes;c__Phycisphaerae;o__Phycisphaerales	9.85418	0.0429569	0.057045	1	4.23998e-07	0	0	0	4.93049e-05
k__Bacteria;p__SR1;c__;o__	9.51134	0.0495147	0.0654018	1	0	0	1.07199e-05	0	6.07589e-05
k__Bacteria;p__Elusimicrobia;c__Elusimicrobia;o__IIb	9.38205	0.0522282	0.0686189	1	0	5.81903e-05	0	0	1.40069e-05
k__Bacteria;p__Elusimicrobia;c__Endomicrobia;o__	9.26545	0.0547964	0.0716122	1	0	0	0	0	9.83341e-05
k__Bacteria;p__FBP;c__;o__	9.20994	0.0560609	0.0728004	1	1.86519e-06	2.48636e-05	8.70708e-06	0	0
k__Bacteria;p__TM7;c__TM7-3;o__EW055	9.19979	0.0562951	0.0728004	1	3.52083e-06	0	1.59897e-06	0	2.64339e-05
k__Bacteria;p__Acidobacteria;c__[Chloracidobacteria];o__RB41	8.96181	0.0620612	0.0798391	1	7.22902e-06	0.000111924	9.25333e-05	0	9.40272e-05
k__Bacteria;p__Cyanobacteria;Other;Other	8.8469	0.0650424	0.0832408	1	9.07441e-06	0.000104864	6.24811e-06	0	0
k__Bacteria;p__Planctomycetes;c__vadinHA49;o__DH61	7.98349	0.0921848	0.117369	1	4.6992e-07	0	0	0	2.50205e-05
k__Bacteria;p__Chloroflexi;c__Anaerolineae;o__SBR1031	7.88559	0.0958603	0.120804	1	2.368e-06	3.68904e-05	0	0	1.21767e-05
k__Bacteria;p__Gemmatimonadetes;c__Gemmatimonadetes;o__Gemmatimonadales	7.88559	0.0958603	0.120804	1	1.30421e-06	1.6238e-05	0	0	4.40771e-06
k__Bacteria;p__Gemmatimonadetes;c__Gemmatimonadetes;o__C114	7.79994	0.0991879	0.123113	1	0	9.12941e-06	0	0	0
k__Bacteria;p__OP3;c__;o__	7.79994	0.0991879	0.123113	1	0	8.5293e-06	0	0	0
k__Bacteria;p__TM7;Other;Other	7.79994	0.0991879	0.123113	1	0	5.8177e-05	0	0	0
k__Bacteria;p__Proteobacteria;c__Gammaproteobacteria;o__Cardiobacteriales	7.66771	0.104537	0.129104	1	0	2.153e-05	7.01577e-06	0	0
k__Bacteria;p__Firmicutes;c__Clostridia;o__OPB54	7.64428	0.105513	0.12966	1	0	0	3.07771e-05	0	0
k__Bacteria;p__Cyanobacteria;c__Oscillatoriophycideae;o__Oscillatoriales	7.355	0.118276	0.144624	1	4.70911e-05	0	4.03205e-06	0	0
k__Bacteria;p__Firmicutes;c__Bacilli;Other	7.26199	0.122674	0.149263	1	2.11999e-07	1.27046e-05	9.76781e-06	0	1.49143e-06
k__Bacteria;p__NC10;c__12-24;o__Methylomirabiliales	6.9261	0.139845	0.167679	1	0	0	0	0	0.000128338
k__Bacteria;p__Planctomycetes;c__C6;o__MVS-107	6.9261	0.139845	0.167679	1	0	0	0	0	9.37016e-06
k__Bacteria;p__Thermotogae;c__Thermotogae;o__Thermotogales	6.9261	0.139845	0.167679	1	0	0	0	0	6.19939e-06
k__Bacteria;p__TM7;c__SC3;o__	6.58277	0.15965	0.1905	1	0	0.000133619	0	0	7.05743e-06
k__Bacteria;p__Proteobacteria;c__;o__	6.5608	0.160999	0.191187	1	0	0.00011113	0	0	2.28799e-05
k__Bacteria;p__Planctomycetes;c__Planctomycetia;o__Gemmatales	6.46971	0.166709	0.197019	1	3.8686e-06	6.79883e-06	2.66971e-05	0	3.6995e-05
k__Bacteria;p__[Thermi];c__Deinococci;o__Thermales	6.42495	0.169581	0.199459	1	0	0.000132219	0	0	1.19283e-05
k__Bacteria;p__TM7;c__;o__	6.40272	0.171024	0.200203	1	0	0.000133042	0	0	4.05757e-05
k__Bacteria;p__Gemmatimonadetes;c__Gemm-1;o__	6.37839	0.172616	0.200366	1	4.6992e-07	0	0	0	9.35738e-05
k__Bacteria;p__Chloroflexi;c__Gitt-GS-136;o__	6.37582	0.172785	0.200366	1	0	0	2.02936e-05	0	9.35761e-06
k__Bacteria;p__Chloroflexi;c__Chloroflexi;o__[Roseiflexales]	5.07566	0.279622	0.322742	1	4.40104e-07	2.48433e-05	0	0	2.00294e-05
k__Bacteria;p__Proteobacteria;c__Betaproteobacteria;o__SC-I-84	4.92388	0.295198	0.339134	1	1.40759e-06	7.80589e-05	9.15047e-06	0	1.06315e-05
k__Bacteria;p__TM7;c__TM7-3;o__Blgi18	4.67341	0.322478	0.36876	1	0	9.97227e-05	0	0	8.18491e-06
k__Bacteria;p__Chloroflexi;c__Anaerolineae;o__Caldilineales	4.60215	0.330607	0.371181	1	0	0	0	0	1.49142e-06
k__Bacteria;p__Chloroflexi;c__C0119;o__	4.60215	0.330607	0.371181	1	0	0	0	0	4.43272e-06
k__Bacteria;p__Chloroflexi;c__S085;o__	4.60215	0.330607	0.371181	1	0	0	0	0	0.000191666
k__Bacteria;p__TM6;c__SJA-4;o__	4.60215	0.330607	0.371181	1	0	0	0	0	2.14038e-05
k__Bacteria;p__Actinobacteria;c__Nitriliruptoria;o__Euzebyales	3.80952	0.432397	0.476795	1	0	0	2.49145e-06	0	0
k__Bacteria;p__Cyanobacteria;c__;o__	3.80952	0.432397	0.476795	1	0	0	2.07853e-05	0	0
k__Bacteria;p__Cyanobacteria;c__Nostocophycideae;o__Nostocales	3.80952	0.432397	0.476795	1	0	0	7.83466e-06	0	0
k__Bacteria;p__Firmicutes;c__Clostridia;o__SHA-98	3.80952	0.432397	0.476795	1	0	0	6.92842e-06	0	0
k__Bacteria;p__Proteobacteria;c__Betaproteobacteria;o__Thiobacterales	3.60282	0.462418	0.507632	1	2.63246e-06	0	9.49684e-07	0	2.2678e-06
k__Bacteria;p__Cyanobacteria;c__Synechococcophycideae;o__Synechococcales	3.40952	0.491768	0.537463	1	1.39886e-06	0	3.91733e-06	0	2.55867e-06
k__Bacteria;p__Chloroflexi;c__Chloroflexi;o__AKIW781	3.04038	0.55109	0.599645	1	0	4.6268e-06	0	0	4.808e-06
k__Bacteria;p__Gemmatimonadetes;c__Gemmatimonadetes;o__KD8-87	2.29348	0.681957	0.73556	1	0	0	0	0	1.21339e-05
k__Bacteria;p__Proteobacteria;c__Betaproteobacteria;o__Gallionellales	2.29348	0.681957	0.73556	1	0	0	0	0	1.25428e-06
k__Bacteria;p__;c__;o__	nan	nan	1	nan	0	0	0	0	0
k__Bacteria;p__Acidobacteria;c__Acidobacteria-6;o__CCU21	nan	nan	1	nan	0	0	0	0	0
k__Bacteria;p__Actinobacteria;c__Rubrobacteria;o__Rubrobacterales	nan	nan	1	nan	0	0	0	0	0
k__Bacteria;p__Chlorobi;c__;o__	nan	nan	1	nan	0	0	0	0	0
k__Bacteria;p__Chloroflexi;c__Anaerolineae;o__CFB-26	nan	nan	1	nan	0	0	0	0	0
k__Bacteria;p__Chloroflexi;c__Anaerolineae;o__H39	nan	nan	1	nan	0	0	0	0	0
k__Bacteria;p__Chloroflexi;c__Dehalococcoidetes;o__	nan	nan	1	nan	0	0	0	0	0
k__Bacteria;p__Chloroflexi;c__Dehalococcoidetes;o__GIF9	nan	nan	1	nan	0	0	0	0	0
k__Bacteria;p__GN02;Other;Other	nan	nan	1	nan	0	0	0	0	0
k__Bacteria;p__GN02;c__BB34;o__	nan	nan	1	nan	0	0	0	0	0
k__Bacteria;p__Kazan-3B-28;c__;o__	nan	nan	1	nan	0	0	0	0	0
k__Bacteria;p__OP3;c__PBS-25;o__	nan	nan	1	nan	0	0	0	0	0
k__Bacteria;p__Planctomycetes;c__Pla4;o__	nan	nan	1	nan	0	0	0	0	0
k__Bacteria;p__Planctomycetes;c__vadinHA49;o__PHOS-HE93	nan	nan	1	nan	0	0	0	0	0
k__Bacteria;p__Spirochaetes;c__Spirochaetes;o__	nan	nan	1	nan	0	0	0	0	0
k__Bacteria;p__TM6;c__SBRH58;o__	nan	nan	1	nan	0	0	0	0	0
k__Bacteria;p__TM6;c__SJA-4;o__S1198	nan	nan	1	nan	0	0	0	0	0
k__Bacteria;p__TM7;c__TM7-3;o__I025	nan	nan	1	nan	0	0	0	0	0

## Sheet: Clade_Family
OTU	Test-Statistic	P	FDR_P	Bonferroni_P	Hominid_mean	Nasonia_mean	Mosquito_mean	Peromyscus_mean	Drosophila_mean
k__Bacteria;p__Verrucomicrobia;c__Verruco-5;o__WCHB1-41;f__RFP12	276.145	1.51064e-58	7.05468e-56	7.05468e-56	0.00243418	0	0	0	0
k__Bacteria;p__Tenericutes;c__Mollicutes;o__Acholeplasmatales;f__Acholeplasmataceae	263.744	7.11339e-56	1.66098e-53	3.32195e-53	0.0018807	0	0	0	0
k__Bacteria;p__Proteobacteria;c__Gammaproteobacteria;o__Oceanospirillales;f__Halomonadaceae	240.844	6.1039e-51	6.57099e-49	2.85052e-48	0.00229695	0.000167435	0.0592426	0	1.49548e-05
k__Bacteria;p__Proteobacteria;c__Gammaproteobacteria;o__Aeromonadales;f__Succinivibrionaceae	240.829	6.14963e-51	6.57099e-49	2.87188e-48	0.000811351	0	1.51258e-06	0	0
k__Bacteria;p__Tenericutes;c__Mollicutes;o__RF39;f__	240.558	7.03532e-51	6.57099e-49	3.2855e-48	0.00408157	0	7.43829e-06	0.0103678	0.000205008
k__Bacteria;p__Proteobacteria;c__Betaproteobacteria;o__Burkholderiales;f__Comamonadaceae	236.595	5.01874e-50	3.90625e-48	2.34375e-47	0.0163564	0.195676	0.128898	0	0.0162705
k__Bacteria;p__Proteobacteria;c__Deltaproteobacteria;o__Desulfovibrionales;f__Desulfovibrionaceae	234.508	1.41236e-49	9.42248e-48	6.59573e-47	0.00305442	0	0	0.00730446	0.000101044
k__Bacteria;p__Proteobacteria;c__Alphaproteobacteria;o__Rhodospirillales;f__Acetobacteraceae	231.355	6.74474e-49	3.75454e-47	3.14979e-46	9.83683e-05	0.000532773	0.000564663	0	0.626643
k__Bacteria;p__Proteobacteria;c__Alphaproteobacteria;o__Rhizobiales;f__Methylobacteriaceae	231.213	7.23573e-49	3.75454e-47	3.37908e-46	0.000162262	0.265044	0.00474951	0	0.00156785
k__Bacteria;p__Proteobacteria;c__Epsilonproteobacteria;o__Campylobacterales;f__Helicobacteraceae	223.589	3.16678e-47	1.47889e-45	1.47889e-44	6.30795e-06	0.000524113	0	0.0384187	0.000111887
k__Bacteria;p__Firmicutes;c__Clostridia;o__Clostridiales;f__	221.392	9.40635e-47	3.99342e-45	4.39277e-44	0.0790292	0.00349123	4.23296e-05	0.181177	0.00343207
k__Bacteria;p__Spirochaetes;c__Spirochaetes;o__Sphaerochaetales;f__Sphaerochaetaceae	216.741	9.42211e-46	3.66677e-44	4.40012e-43	0.0172113	0	0	6.67923e-05	0
k__Bacteria;p__Bacteroidetes;c__Flavobacteriia;o__Flavobacteriales;f__[Weeksellaceae]	216.221	1.21924e-45	4.37989e-44	5.69386e-43	0.0254875	0.00838754	0.114506	0	0.00473295
k__Bacteria;p__Actinobacteria;c__Actinobacteria;o__Actinomycetales;f__Corynebacteriaceae	213.957	3.74226e-45	1.24831e-43	1.74764e-42	9.42783e-06	0.0370759	0.0113115	2.31004e-05	0.00714727
k__Bacteria;p__Firmicutes;c__Bacilli;o__Lactobacillales;f__Lactobacillaceae	213.433	4.85239e-45	1.51071e-43	2.26607e-42	0.0016834	0.000870387	0.000341235	0.0348415	0.0807847
k__Bacteria;p__Actinobacteria;c__Actinobacteria;o__Actinomycetales;f__Propionibacteriaceae	211.43	1.30822e-44	3.81838e-43	6.1094e-42	0.000138571	0.0427606	0.0140106	0	0.017736
k__Bacteria;p__Deferribacteres;c__Deferribacteres;o__Deferribacterales;f__Deferribacteraceae	209.048	4.25678e-44	1.16936e-42	1.98792e-41	2.07043e-06	0	0	0.00869679	0
k__Bacteria;p__Cyanobacteria;c__4C0d-2;o__YS2;f__	208.701	5.05592e-44	1.31173e-42	2.36111e-41	0.00236249	0	0	0.00358675	4.09713e-05
k__Bacteria;p__Bacteroidetes;c__Bacteroidia;o__Bacteroidales;f__S24-7	207.502	9.15501e-44	2.19561e-42	4.27539e-41	0.00394781	0.00294921	1.88527e-05	0.349543	0.0013341
k__Bacteria;p__Proteobacteria;c__Gammaproteobacteria;o__Enterobacteriales;f__Enterobacteriaceae	207.448	9.40305e-44	2.19561e-42	4.39123e-41	0.0171163	0.178337	0.0361484	0.000645394	0.00336631
k__Bacteria;p__Proteobacteria;c__Betaproteobacteria;o__Procabacteriales;f__Procabacteriaceae	204.612	3.83081e-43	8.519e-42	1.78899e-40	4.64802e-06	0.00296589	0	0	0.00350406
k__Bacteria;p__Tenericutes;c__Mollicutes;o__Mycoplasmatales;f__Mycoplasmataceae	203.98	5.2384e-43	1.11197e-41	2.44633e-40	1.06296e-05	9.79131e-05	0	0.0107175	0
k__Bacteria;p__Bacteroidetes;c__Bacteroidia;o__Bacteroidales;f__RF16	203.033	8.37011e-43	1.6995e-41	3.90884e-40	0.00621596	0	0	0.000321507	4.50347e-05
k__Bacteria;p__Proteobacteria;c__Gammaproteobacteria;o__Pseudomonadales;f__Pseudomonadaceae	202.649	1.01219e-42	1.96955e-41	4.72692e-40	0.002502	0.0158946	0.127168	0.000104145	0.0108462
k__Bacteria;p__Firmicutes;c__Clostridia;o__Clostridiales;f__Lachnospiraceae	202.337	1.18116e-42	2.20641e-41	5.51604e-40	0.149163	0.00348253	0.000318771	0.0723507	0.0141176
k__Bacteria;p__Proteobacteria;c__Alphaproteobacteria;o__Sphingomonadales;f__Sphingomonadaceae	199.697	4.36579e-42	7.84162e-41	2.03882e-39	0.0109865	0.0140118	0.0063245	0	0.00163858
k__Bacteria;p__Firmicutes;c__Bacilli;o__Bacillales;f__Bacillaceae	197.554	1.26114e-41	2.18131e-40	5.88953e-39	0.000379824	0.00478321	0.0705906	0	0.000575694
k__Bacteria;p__TM7;c__TM7-3;o__CW040;f__F16	196.687	1.93709e-41	3.23078e-40	9.04619e-39	2.62389e-05	0.0013634	0	0.0117148	0.000134815
k__Bacteria;p__Actinobacteria;c__Actinobacteria;o__Actinomycetales;f__Micrococcaceae	194.214	6.58712e-41	1.06075e-39	3.07619e-38	0.000499008	0.0077928	0.0234764	3.95238e-06	0.00461552
k__Bacteria;p__Firmicutes;c__Bacilli;o__Bacillales;f__Paenibacillaceae	193.424	9.73733e-41	1.51578e-39	4.54733e-38	0.000548309	0.0574945	0.000151517	0	0.000864102
k__Bacteria;p__Proteobacteria;c__Gammaproteobacteria;o__Xanthomonadales;f__Xanthomonadaceae	188.662	1.02769e-39	1.54816e-38	4.79929e-37	0.0108269	0.0333053	0.00446781	0	0.00112464
k__Bacteria;p__Firmicutes;c__Clostridia;o__Clostridiales;f__Ruminococcaceae	181.937	2.86102e-38	4.1753e-37	1.3361e-35	0.127138	0.00241788	0.000120054	0.0682826	0.0367377
k__Archaea;p__Euryarchaeota;c__Methanobacteria;o__Methanobacteriales;f__Methanobacteriaceae	179.196	1.10995e-37	1.57075e-36	5.18347e-35	0.000334333	0	0	0	0
k__Bacteria;p__Firmicutes;c__Bacilli;o__Bacillales;f__Alicyclobacillaceae	178.775	1.36634e-37	1.8767e-36	6.38079e-35	0	0	0.000917798	0	0
k__Bacteria;p__Actinobacteria;c__Actinobacteria;o__Actinomycetales;f__Streptomycetaceae	169.565	1.29664e-35	1.73009e-34	6.05531e-33	6.35998e-07	0	0.000976007	0	0
k__Bacteria;p__Verrucomicrobia;c__Opitutae;o__[Cerasicoccales];f__[Cerasicoccaceae]	169.008	1.70736e-35	2.21482e-34	7.97336e-33	0.00031876	0	0	0	3.1694e-05
k__Bacteria;p__Firmicutes;c__Bacilli;o__Lactobacillales;f__Leuconostocaceae	168.392	2.31479e-35	2.92163e-34	1.081e-32	0.00184248	4.4356e-05	2.27555e-05	0	6.52794e-05
k__Bacteria;p__Firmicutes;c__Clostridia;o__Clostridiales;Other	166.736	5.24724e-35	6.44859e-34	2.45046e-32	0.0103794	0.000118354	1.45171e-05	0.00391869	0.000464493
k__Bacteria;p__Proteobacteria;c__Gammaproteobacteria;o__Pseudomonadales;f__Moraxellaceae	164.628	1.48641e-34	1.77988e-33	6.94154e-32	0.0722441	0.0105977	0.210376	8.51888e-05	0.0504754
k__Bacteria;p__Bacteroidetes;c__Flavobacteriia;o__Flavobacteriales;f__Flavobacteriaceae	163.801	2.23655e-34	2.61117e-33	1.04447e-31	0.0190816	0.00449022	0.000384994	0	0.004592
k__Bacteria;p__Bacteroidetes;c__Sphingobacteriia;o__Sphingobacteriales;f__Sphingobacteriaceae	163.419	2.7008e-34	3.07628e-33	1.26127e-31	0.0135787	0.000966061	0.0213137	0	0.00398656
k__Bacteria;p__Firmicutes;c__Clostridia;o__Clostridiales;f__Veillonellaceae	160.889	9.42308e-34	1.04776e-32	4.40058e-31	0.0832007	0.00207375	0.00067132	0.020845	0.00118091
k__Bacteria;p__Bacteroidetes;c__Bacteroidia;o__Bacteroidales;Other	160.065	1.41601e-33	1.53785e-32	6.61276e-31	0.000542934	0.000169069	0	0.00658582	6.75111e-06
k__Bacteria;p__Firmicutes;c__Bacilli;o__Bacillales;f__Staphylococcaceae	158.882	2.53864e-33	2.66831e-32	1.18555e-30	0.00189879	0.00712509	0.00346656	1.99975e-05	0.00286945
k__Bacteria;p__Proteobacteria;c__Betaproteobacteria;o__Burkholderiales;f__Oxalobacteraceae	158.857	2.57117e-33	2.66831e-32	1.20074e-30	0.00277899	0.0100791	0.00250828	0.000303668	0.0166612
k__Bacteria;p__Bacteroidetes;c__Bacteroidia;o__Bacteroidales;f__p-2534-18B5	155.276	1.50593e-32	1.52885e-31	7.03271e-30	0.0025273	0	0	1.80571e-05	0
k__Bacteria;p__Tenericutes;c__Mollicutes;o__Anaeroplasmatales;f__Anaeroplasmataceae	152.794	5.12857e-32	5.09584e-31	2.39504e-29	0.000192214	0	0	0.00338739	1.83457e-05
k__Bacteria;p__Proteobacteria;c__Alphaproteobacteria;o__Rhizobiales;f__	149.318	2.85052e-31	2.77332e-30	1.33119e-28	3.63935e-05	0.00249016	0.00121685	0	9.32526e-05
k__Bacteria;p__Bacteroidetes;c__Bacteroidia;o__Bacteroidales;f__[Odoribacteraceae]	148.766	3.7432e-31	3.5675e-30	1.74807e-28	1.22124e-05	0	0	0.00457506	0.000347466
k__Bacteria;p__Firmicutes;c__Erysipelotrichi;o__Erysipelotrichales;f__Erysipelotrichaceae	146.91	9.34924e-31	8.73219e-30	4.36609e-28	0.00446269	0.000806124	2.42003e-05	0.0708216	0.0015289
k__Archaea;p__Euryarchaeota;c__Thermoplasmata;o__E2;f__[Methanomassiliicoccaceae]	144.139	3.66702e-30	3.29326e-29	1.7125e-27	9.39351e-05	0	0	0	0
k__Bacteria;p__Tenericutes;c__Mollicutes;o__Acholeplasmatales;Other	144.139	3.66702e-30	3.29326e-29	1.7125e-27	0.000492535	0	0	0	0
k__Bacteria;p__Actinobacteria;c__Actinobacteria;o__Actinomycetales;f__Microbacteriaceae	142.482	8.30179e-30	7.31498e-29	3.87694e-27	0.000898236	0.00306674	0.0149009	0	0.000856002
k__Bacteria;p__Firmicutes;c__Clostridia;o__Clostridiales;f__Christensenellaceae	142.432	8.51179e-30	7.36113e-29	3.97501e-27	0.00230417	0	0	1.79319e-05	0.000160056
k__Bacteria;p__Proteobacteria;c__Alphaproteobacteria;o__Caulobacterales;f__Caulobacteraceae	142.358	8.82614e-30	7.49419e-29	4.12181e-27	0.0103233	0.00135465	0.0034343	0	0.000350146
k__Bacteria;p__Firmicutes;c__Clostridia;o__Clostridiales;f__[Mogibacteriaceae]	139.786	3.13676e-29	2.61584e-28	1.46487e-26	0.0189967	0.000207924	3.60702e-05	0.000635675	0.00020527
k__Bacteria;p__Firmicutes;c__Bacilli;o__Bacillales;f__Planococcaceae	137.865	8.08337e-29	6.62269e-28	3.77493e-26	0.00825404	0.000105517	0.000255877	0	1.39875e-05
k__Bacteria;p__Bacteroidetes;c__Bacteroidia;o__Bacteroidales;f__Rikenellaceae	137.154	1.14774e-28	9.24125e-28	5.35992e-26	0.000859734	6.20277e-05	0	0.00559695	0.00229524
k__Bacteria;p__Actinobacteria;c__Coriobacteriia;o__Coriobacteriales;f__Coriobacteriaceae	136.931	1.28112e-28	1.01404e-27	5.98282e-26	0.0301846	1.09472e-05	2.34612e-05	0.000282142	0.00135429
k__Bacteria;p__Spirochaetes;c__Spirochaetes;o__Spirochaetales;f__Spirochaetaceae	136.566	1.53329e-28	1.19341e-27	7.16046e-26	0.00301672	0.000297889	0	0.0310622	0.000142237
k__Bacteria;p__Fibrobacteres;c__Fibrobacteria;o__Fibrobacterales;f__Fibrobacteraceae	136.373	1.68655e-28	1.29118e-27	7.87617e-26	0.00103651	0	0	0.00113993	0
k__Bacteria;p__Proteobacteria;c__Gammaproteobacteria;o__Pseudomonadales;Other	133.637	6.4914e-28	4.88949e-27	3.03148e-25	3.39773e-06	0.000161553	0.00333958	0	9.14744e-05
k__Bacteria;p__Firmicutes;c__Bacilli;o__Lactobacillales;Other	131.869	1.55142e-27	1.15002e-26	7.24514e-25	4.09103e-05	0	0	0	1.65417e-06
k__Bacteria;p__Proteobacteria;c__Alphaproteobacteria;o__Rhizobiales;f__Rhizobiaceae	130.866	2.54197e-27	1.85484e-26	1.1871e-24	0.00247469	0.00182106	0.00662258	0	3.36122e-05
k__Bacteria;p__Firmicutes;c__Bacilli;o__Lactobacillales;f__Streptococcaceae	129.851	4.1905e-27	3.01071e-26	1.95696e-24	0.00742058	0.0125707	0.0036168	4.49827e-05	0.00425404
k__Bacteria;p__OD1;c__ZB2;o__;f__	127.896	1.09729e-26	7.76418e-26	5.12436e-24	0	0.00224655	0.00017476	0	0.00115494
k__Bacteria;p__Firmicutes;c__Bacilli;o__Lactobacillales;f__Enterococcaceae	124.33	6.34815e-26	4.42475e-25	2.96459e-23	0.00173417	0.00536013	1.5905e-05	0	0.00123859
k__Bacteria;p__Proteobacteria;c__Gammaproteobacteria;o__Alteromonadales;f__Shewanellaceae	123.661	8.81915e-26	6.05668e-25	4.11854e-23	2.24685e-06	9.21151e-06	0.000250402	0	0
k__Bacteria;p__Bacteroidetes;c__Bacteroidia;o__Bacteroidales;f__	123.235	1.08776e-25	7.36207e-25	5.07983e-23	0.0436277	0.000302494	9.01825e-07	0.000353871	0.000629431
k__Bacteria;p__Proteobacteria;c__Deltaproteobacteria;o__GMD14H09;f__	121.151	3.03256e-25	2.02315e-24	1.4162e-22	0.000303273	0	0	0	0
k__Bacteria;p__Lentisphaerae;c__[Lentisphaeria];o__Z20;f__R4-45B	121.077	3.14444e-25	2.06825e-24	1.46845e-22	0.00108724	0	0	5.41712e-05	0
k__Bacteria;p__Bacteroidetes;c__Bacteroidia;o__Bacteroidales;f__[Paraprevotellaceae]	120.107	5.06733e-25	3.28673e-24	2.36645e-22	0.0167521	0.000554153	0.000190887	0.00606262	1.46657e-05
k__Bacteria;p__Firmicutes;c__Clostridia;o__Thermoanaerobacterales;f__Caldicellulosiruptoraceae	112.221	2.44482e-23	1.56401e-22	1.14173e-20	0	0	0.000426036	0	0
k__Bacteria;p__Proteobacteria;c__Alphaproteobacteria;o__Rhodobacterales;f__Rhodobacteraceae	111.056	4.33358e-23	2.73484e-22	2.02378e-20	0.00762213	0.00180213	0.00139601	0	0.000215321
k__Bacteria;p__Chloroflexi;c__Anaerolineae;o__Anaerolineales;f__Anaerolinaceae	109.77	8.14716e-23	5.07296e-22	3.80472e-20	4.30154e-05	0	0	0	0
k__Bacteria;p__Proteobacteria;c__Betaproteobacteria;o__Burkholderiales;f__Alcaligenaceae	109.495	9.32366e-23	5.72914e-22	4.35415e-20	0.00211547	0.00173652	0.00330331	0.00262051	0.000164885
k__Bacteria;p__Bacteroidetes;c__Bacteroidia;o__Bacteroidales;f__Prevotellaceae	109.383	9.85139e-23	5.9748e-22	4.6006e-20	0.0630045	0.00123592	0.000814341	0.0221863	0.00153034
k__Bacteria;p__Firmicutes;c__Clostridia;o__Clostridiales;f__Peptococcaceae	104.459	1.10426e-21	6.61143e-21	5.15692e-19	6.63361e-05	0.000171084	0	0.000566781	0
k__Bacteria;p__Bacteroidetes;c__Bacteroidia;o__Bacteroidales;f__Bacteroidaceae	104.286	1.20216e-21	7.10646e-21	5.6141e-19	0.00376253	0.000864064	0.000115988	0.00609229	0.0267433
k__Bacteria;p__Proteobacteria;c__Alphaproteobacteria;o__;f__	104.213	1.2463e-21	7.27527e-21	5.82021e-19	0.000417079	1.58617e-05	1.53957e-05	0.00104879	8.98773e-05
k__Bacteria;p__Proteobacteria;c__Betaproteobacteria;o__Burkholderiales;f__Burkholderiaceae	102.878	2.39879e-21	1.383e-20	1.12023e-18	3.30948e-05	0.00037243	0.00728294	0	0.00041455
k__Bacteria;p__Proteobacteria;c__Alphaproteobacteria;o__Rhodospirillales;f__Rhodospirillaceae	99.3863	1.32889e-20	7.56819e-20	6.20591e-18	0.000139486	0.000471506	0.00196799	0	4.10596e-05
k__Bacteria;p__Proteobacteria;c__Betaproteobacteria;o__Methylophilales;f__Methylophilaceae	98.8285	1.74673e-20	9.82799e-20	8.15723e-18	4.20443e-05	0.000980906	9.80526e-05	0	0.00128498
k__Bacteria;p__Actinobacteria;c__Actinobacteria;o__Actinomycetales;f__Jonesiaceae	98.4642	2.08806e-20	1.1472e-19	9.75123e-18	0.00174834	0	0	0	0
k__Bacteria;p__Firmicutes;c__Clostridia;Other;Other	98.4642	2.08806e-20	1.1472e-19	9.75123e-18	8.46323e-05	0	0	0	0
k__Bacteria;p__Proteobacteria;c__Alphaproteobacteria;o__Rickettsiales;f__mitochondria	98.1488	2.43705e-20	1.32338e-19	1.1381e-17	4.60701e-05	0.000149135	0.00092394	0	0.00124818
k__Bacteria;p__Verrucomicrobia;c__Opitutae;o__HA64;f__	97.1528	3.97011e-20	2.13108e-19	1.85404e-17	8.2587e-05	0	0	0.000563015	0
k__Bacteria;p__Proteobacteria;c__Gammaproteobacteria;o__Alteromonadales;Other	96.3203	5.96939e-20	3.16784e-19	2.7877e-17	9.54433e-06	0	0.000106332	0	0
k__Bacteria;p__Firmicutes;c__Clostridia;o__Clostridiales;f__[Tissierellaceae]	94.7192	1.30756e-19	6.861e-19	6.10629e-17	0.000165519	0.00115424	0.000920148	0	0.00156047
k__Bacteria;p__Acidobacteria;c__Acidobacteriia;o__Acidobacteriales;f__Acidobacteriaceae	94.3612	1.55812e-19	8.08492e-19	7.27643e-17	2.18908e-05	0	0.000329488	0	0
k__Bacteria;p__Lentisphaerae;c__[Lentisphaeria];o__Victivallales;f__Victivallaceae	91.5493	6.17061e-19	3.16668e-18	2.88167e-16	0.000340854	0	0	0	6.91163e-05
k__Bacteria;p__Tenericutes;c__RF3;o__ML615J-28;f__	91.3743	6.72244e-19	3.41237e-18	3.13938e-16	7.18871e-05	0	0	1.16007e-05	1.33583e-05
k__Bacteria;p__Firmicutes;c__Bacilli;o__Gemellales;f__Gemellaceae	90.5377	1.01221e-18	5.08283e-18	4.72703e-16	1.02195e-05	0.00150137	6.1977e-05	1.43666e-06	2.32766e-05
k__Bacteria;p__Firmicutes;c__Bacilli;o__Bacillales;f__	88.9182	2.23503e-18	1.11038e-17	1.04376e-15	0.000165954	6.20543e-05	0.000254925	0	0
k__Bacteria;p__Proteobacteria;c__Alphaproteobacteria;o__Rickettsiales;f__	88.0162	3.47395e-18	1.70772e-17	1.62233e-15	0.000522039	0.000542491	0	0.000825192	0.000187423
k__Bacteria;p__OD1;c__SM2F11;o__;f__	86.9673	5.80074e-18	2.81579e-17	2.70895e-15	0	0.000689081	0	0	0.000554418
k__Bacteria;p__Acidobacteria;c__DA052;o__Ellin6513;f__	86.9505	5.84865e-18	2.81579e-17	2.73132e-15	1.95748e-05	0	0	0	1.04219e-06
k__Bacteria;p__Proteobacteria;c__Betaproteobacteria;o__Rhodocyclales;f__Rhodocyclaceae	86.3413	7.87693e-18	3.7536e-17	3.67853e-15	0.000448964	0.000208696	2.36092e-05	0	0.000887018
k__Bacteria;p__Firmicutes;c__Bacilli;o__Bacillales;Other	86.3128	7.98741e-18	3.7678e-17	3.73012e-15	1.66158e-05	0.000304548	0.000342021	0	8.92323e-05
k__Bacteria;p__Bacteroidetes;c__Bacteroidia;o__Bacteroidales;f__[Barnesiellaceae]	85.2506	1.34214e-17	6.26782e-17	6.26782e-15	8.21027e-06	0	0	0	0.00285095
k__Bacteria;p__Spirochaetes;c__[Brachyspirae];o__[Brachyspirales];f__Brachyspiraceae	85.0193	1.5027e-17	6.94813e-17	7.01762e-15	0.00399671	0	0	0.000575436	0
k__Bacteria;p__Actinobacteria;c__Actinobacteria;o__Actinomycetales;f__Actinomycetaceae	83.2901	3.49657e-17	1.60088e-16	1.6329e-14	1.30861e-05	0.00368255	0.000278225	0	0.000342316
k__Bacteria;p__Bacteroidetes;c__Bacteroidia;o__Bacteroidales;f__Porphyromonadaceae	82.5554	5.00534e-17	2.26941e-16	2.33749e-14	0.00663734	0.00134476	0.000161137	0.00140613	0.00487262
k__Bacteria;p__Firmicutes;c__Bacilli;o__Lactobacillales;f__Aerococcaceae	79.551	2.16826e-16	9.73632e-16	1.01258e-13	0.000203158	0.00228177	0.000821083	0	0.000679167
k__Bacteria;p__Proteobacteria;c__Gammaproteobacteria;o__Alteromonadales;f__Alteromonadaceae	78.567	3.50357e-16	1.55825e-15	1.63617e-13	0.000746074	9.89207e-05	0	0	2.6653e-05
k__Bacteria;p__Proteobacteria;c__Alphaproteobacteria;o__RF32;f__	77.1839	6.87613e-16	3.02939e-15	3.21115e-13	0.000876575	0	0	0.00055778	5.49137e-05
k__Bacteria;p__Elusimicrobia;c__Elusimicrobia;o__Elusimicrobiales;f__Elusimicrobiaceae	77.0967	7.17461e-16	3.13135e-15	3.35054e-13	0.000260353	5.37355e-05	0	0.000635784	0
k__Bacteria;p__Planctomycetes;c__Planctomycetia;o__Pirellulales;f__Pirellulaceae	76.075	1.18031e-15	5.10375e-15	5.51205e-13	0.000137051	0	0	0	0
k__Bacteria;p__Proteobacteria;c__Epsilonproteobacteria;o__Campylobacterales;f__Campylobacteraceae	74.6997	2.30639e-15	9.88152e-15	1.07709e-12	0.000718906	0.00101053	5.30187e-05	0	0.00117621
k__Bacteria;p__Proteobacteria;c__Betaproteobacteria;o__Neisseriales;f__Neisseriaceae	73.3955	4.35192e-15	1.84759e-14	2.03235e-12	0.00117287	0.00096437	0.091716	0	0.000674796
k__Bacteria;p__Proteobacteria;c__Gammaproteobacteria;Other;Other	73.2052	4.77434e-15	2.00866e-14	2.22961e-12	0.000252078	0.000684524	0.000685612	0	0.000530884
k__Bacteria;p__Bacteroidetes;c__[Saprospirae];o__[Saprospirales];f__Chitinophagaceae	73.1779	4.83807e-15	2.0173e-14	2.25938e-12	0.00653074	0.00233097	0.000652217	0	0.00148283
k__Bacteria;p__Proteobacteria;c__Alphaproteobacteria;o__Rhizobiales;f__Bradyrhizobiaceae	71.8291	9.3263e-15	3.85432e-14	4.35538e-12	3.68526e-05	0.00143276	0.000534552	0	0.000273483
k__Bacteria;p__Firmicutes;c__Clostridia;o__Clostridiales;f__Eubacteriaceae	69.8026	2.4984e-14	1.02347e-13	1.16675e-11	0.000174297	3.46093e-05	0	2.84317e-06	0.000322154
k__Bacteria;p__Actinobacteria;c__Actinobacteria;o__Bifidobacteriales;f__Bifidobacteriaceae	69.5195	2.86704e-14	1.16427e-13	1.33891e-11	0.00208444	4.04501e-05	1.16152e-05	0.000219561	7.03142e-05
k__Bacteria;p__Proteobacteria;c__Deltaproteobacteria;o__Bdellovibrionales;f__Bdellovibrionaceae	67.9752	6.07128e-14	2.44421e-13	2.83529e-11	6.26951e-05	0.000313914	0	0	0.000756394
k__Bacteria;p__Proteobacteria;c__Gammaproteobacteria;o__Pasteurellales;f__	67.6208	7.21175e-14	2.87854e-13	3.36789e-11	1.19817e-05	0	0.000867308	0	0
k__Bacteria;p__Proteobacteria;c__Gammaproteobacteria;o__Methylococcales;f__	65.1705	2.36894e-13	9.37539e-13	1.1063e-10	8.78188e-05	1.6621e-06	0	0	0
k__Bacteria;p__Firmicutes;c__Clostridia;o__Clostridiales;f__Dehalobacteriaceae	64.9908	2.58472e-13	1.00589e-12	1.20706e-10	0.000141103	0	0	0	0
k__Bacteria;p__Synergistetes;c__Synergistia;o__Synergistales;f__Synergistaceae	64.9908	2.58472e-13	1.00589e-12	1.20706e-10	7.38492e-05	0	0	0	0
k__Bacteria;p__WPS-2;c__;o__;f__	64.7207	2.94646e-13	1.13719e-12	1.37599e-10	2.71584e-05	0	0	0	3.42493e-05
k__Bacteria;p__Bacteroidetes;c__Cytophagia;o__Cytophagales;f__Cytophagaceae	64.0082	4.16269e-13	1.59342e-12	1.94398e-10	0.0125698	0.0029101	0.00033766	0	0.000681599
k__Bacteria;p__GN02;c__GKS2-174;o__;f__	63.5851	5.1102e-13	1.94021e-12	2.38646e-10	0	0.000750416	0	0	0.000489055
k__Bacteria;p__Verrucomicrobia;c__Verrucomicrobiae;o__Verrucomicrobiales;f__Verrucomicrobiaceae	60.8732	1.90098e-12	7.15935e-12	8.87759e-10	0.00815903	0.000352185	1.07233e-05	0.00635565	0.000988944
k__Bacteria;p__Proteobacteria;c__Alphaproteobacteria;o__Rhizobiales;f__Beijerinckiaceae	60.7635	2.00469e-12	7.48954e-12	9.36192e-10	7.22174e-06	0.000605079	0	0	1.74159e-06
k__Bacteria;p__Firmicutes;c__Clostridia;o__Clostridiales;f__Clostridiaceae	59.1431	4.39103e-12	1.62747e-11	2.05061e-09	0.00798577	0.000743764	0.0011933	0.00106994	0.0010126
k__Bacteria;p__Bacteroidetes;c__Sphingobacteriia;o__Sphingobacteriales;f__	57.8739	8.11052e-12	2.98237e-11	3.78761e-09	3.10018e-05	0.000889897	1.90445e-05	0	0.000738468
k__Bacteria;p__Actinobacteria;c__Actinobacteria;o__Actinomycetales;f__Geodermatophilaceae	55.5082	2.54245e-11	9.27597e-11	1.18732e-08	0	0.000695665	0.000277334	0	1.69239e-05
k__Bacteria;p__Bacteroidetes;c__At12OctB3;o__;f__	55.4413	2.6258e-11	9.50579e-11	1.22625e-08	8.80207e-07	0	0.00012229	0	0
k__Bacteria;p__Proteobacteria;c__Deltaproteobacteria;o__;f__	53.9795	5.31503e-11	1.88039e-10	2.48212e-08	0.000179338	0	0	0	0
k__Bacteria;p__Proteobacteria;c__Gammaproteobacteria;o__Chromatiales;f__	53.9795	5.31503e-11	1.88039e-10	2.48212e-08	9.58668e-06	0	0	0	0
k__Bacteria;p__Spirochaetes;c__Spirochaetes;Other;Other	53.9795	5.31503e-11	1.88039e-10	2.48212e-08	2.41703e-05	0	0	0	0
k__Bacteria;p__Proteobacteria;c__Betaproteobacteria;o__Burkholderiales;Other	52.394	1.14107e-10	4.00661e-10	5.32879e-08	4.30081e-05	5.69135e-05	1.72572e-05	0	9.30594e-05
k__Bacteria;p__Proteobacteria;c__Alphaproteobacteria;o__Sphingomonadales;f__	48.3393	8.01902e-10	2.79469e-09	3.74488e-07	0.00309746	3.9006e-05	0	0	2.67228e-06
k__Bacteria;p__Proteobacteria;c__Gammaproteobacteria;o__Legionellales;f__Coxiellaceae	46.8931	1.60516e-09	5.55265e-09	7.49608e-07	3.72963e-05	9.99841e-05	0	0	0.000156033
k__Bacteria;p__Proteobacteria;c__Gammaproteobacteria;o__Xanthomonadales;f__Sinobacteraceae	45.1146	3.76373e-09	1.2924e-08	1.75766e-06	5.94884e-05	0.000351541	5.08651e-05	0	5.42376e-05
k__Bacteria;p__Proteobacteria;c__Alphaproteobacteria;o__BD7-3;f__	43.6424	7.61221e-09	2.59482e-08	3.5549e-06	5.06272e-05	0	0	0	1.755e-06
k__Bacteria;p__Proteobacteria;c__Alphaproteobacteria;o__Rhizobiales;f__Hyphomicrobiaceae	43.345	8.77525e-09	2.9696e-08	4.09804e-06	0.00128689	0.000133291	0.000293915	0	0.000162837
k__Bacteria;p__Firmicutes;c__Clostridia;o__Thermoanaerobacterales;f__Thermoanaerobacteraceae	43.3203	8.87943e-09	2.98323e-08	4.14669e-06	0	0	9.51927e-05	0	0
k__Bacteria;p__Acidobacteria;c__Acidobacteriia;o__Acidobacteriales;f__Koribacteraceae	43.0406	1.01491e-08	3.22425e-08	4.73965e-06	6.36998e-06	0	0	0	0
k__Bacteria;p__Actinobacteria;c__Actinobacteria;o__Actinomycetales;f__Dermacoccaceae	43.0406	1.01491e-08	3.22425e-08	4.73965e-06	3.38875e-05	0	0	0	0
k__Bacteria;p__Actinobacteria;c__OPB41;o__;f__	43.0406	1.01491e-08	3.22425e-08	4.73965e-06	4.30118e-06	0	0	0	0
k__Bacteria;p__Bacteroidetes;c__Flavobacteriia;o__Flavobacteriales;Other	43.0406	1.01491e-08	3.22425e-08	4.73965e-06	6.60581e-06	0	0	0	0
k__Bacteria;p__Bacteroidetes;c__VC2_1_Bac22;o__;f__	43.0406	1.01491e-08	3.22425e-08	4.73965e-06	1.43895e-05	0	0	0	0
k__Bacteria;p__Bacteroidetes;c__[Saprospirae];o__[Saprospirales];Other	43.0406	1.01491e-08	3.22425e-08	4.73965e-06	5.97233e-06	0	0	0	0
k__Bacteria;p__Planctomycetes;c__Planctomycetia;o__Planctomycetales;f__Planctomycetaceae	43.0406	1.01491e-08	3.22425e-08	4.73965e-06	8.98519e-06	0	0	0	0
k__Bacteria;p__Proteobacteria;c__Gammaproteobacteria;o__Thiotrichales;f__	43.0406	1.01491e-08	3.22425e-08	4.73965e-06	6.5015e-06	0	0	0	0
k__Bacteria;p__Actinobacteria;c__Actinobacteria;o__Actinomycetales;f__	42.5396	1.28934e-08	4.06838e-08	6.0212e-06	2.13899e-05	5.50037e-05	2.65226e-05	0	0.000296385
k__Bacteria;p__Proteobacteria;c__Gammaproteobacteria;o__Pasteurellales;f__Pasteurellaceae	42.4955	1.31674e-08	4.12696e-08	6.14916e-06	0.00452159	0.00102923	0.000622571	6.93577e-06	0.000477705
k__Bacteria;p__Proteobacteria;c__Alphaproteobacteria;o__Rhizobiales;f__Methylocystaceae	41.2257	2.41357e-08	7.51426e-08	1.12714e-05	1.57168e-05	1.37888e-05	0.00016717	0	1.82259e-05
k__Bacteria;p__Actinobacteria;c__Actinobacteria;o__Actinomycetales;f__Cellulomonadaceae	40.8934	2.82794e-08	8.74603e-08	1.32065e-05	4.5372e-06	0	0.000198909	0	0
k__Bacteria;p__Firmicutes;c__Bacilli;o__Lactobacillales;f__Carnobacteriaceae	40.5268	3.36785e-08	1.03473e-07	1.57279e-05	1.01604e-05	0.0010097	0.000195388	0	0.000166347
k__Bacteria;p__Actinobacteria;c__Actinobacteria;o__Actinomycetales;f__Intrasporangiaceae	40.005	4.31812e-08	1.31801e-07	2.01656e-05	2.79989e-05	0.000417202	0.00017296	0	5.57225e-05
k__Bacteria;p__Bacteroidetes;c__Flavobacteriia;o__Flavobacteriales;f__Cryomorphaceae	39.4379	5.65629e-08	1.71525e-07	2.64149e-05	0.00319374	0.000516059	0	0	0.000421373
k__Bacteria;p__Actinobacteria;c__Acidimicrobiia;o__Acidimicrobiales;f__	38.9979	6.97333e-08	2.101e-07	3.25654e-05	2.65081e-05	0	5.1415e-05	0	4.03148e-05
k__Bacteria;p__Acidobacteria;c__Acidobacteria-6;o__iii1-15;f__	38.9569	7.11074e-08	2.12866e-07	3.32071e-05	4.03269e-05	3.29459e-05	0	0	0.000280474
k__Bacteria;p__Proteobacteria;c__Betaproteobacteria;Other;Other	37.8716	1.19102e-07	3.54273e-07	5.56208e-05	3.46262e-05	3.19106e-05	3.24967e-06	0	0.000180862
k__Bacteria;p__Proteobacteria;c__Betaproteobacteria;o__SBla14;f__	36.9841	1.81496e-07	5.36447e-07	8.47586e-05	0	0.000135591	0	0	0.000215644
k__Bacteria;p__Proteobacteria;c__Gammaproteobacteria;o__Thiotrichales;f__Piscirickettsiaceae	36.2687	2.54777e-07	7.48308e-07	0.000118981	1.73625e-05	6.81548e-06	2.96396e-06	0	0
k__Bacteria;p__Cyanobacteria;c__Oscillatoriophycideae;o__Chroococcales;f__Microcystaceae	36.0437	2.83446e-07	8.24903e-07	0.000132369	0	0	0	0	0.000130431
k__Bacteria;p__Proteobacteria;c__Betaproteobacteria;o__Burkholderiales;f__	36.0367	2.84389e-07	8.24903e-07	0.000132809	4.29698e-05	0.000113078	2.08516e-05	0	6.53331e-05
k__Bacteria;p__Actinobacteria;c__Actinobacteria;o__Actinomycetales;f__Mycobacteriaceae	35.4178	3.81224e-07	1.09896e-06	0.000178031	2.6704e-06	0.000266541	0.000104066	0	6.72307e-05
k__Bacteria;p__Proteobacteria;c__Alphaproteobacteria;o__Rhizobiales;f__Phyllobacteriaceae	34.8178	5.06339e-07	1.45068e-06	0.00023646	1.20207e-05	0	9.03738e-05	0	0.000328725
k__Bacteria;p__Firmicutes;c__Bacilli;o__Bacillales;f__Listeriaceae	34.1739	6.86425e-07	1.95464e-06	0.000320561	1.11542e-05	0	6.93397e-05	0	0
k__Bacteria;p__Proteobacteria;c__Deltaproteobacteria;o__MIZ46;f__	34.132	7.00159e-07	1.98166e-06	0.000326974	1.07398e-05	0.00048737	1.07705e-05	0	0.000179496
k__Bacteria;p__Firmicutes;c__Bacilli;o__Lactobacillales;f__	34.099	7.11165e-07	2.00069e-06	0.000332114	0.000429419	5.78664e-05	3.41697e-05	0	6.20039e-05
k__Bacteria;p__Proteobacteria;c__Gammaproteobacteria;o__Alteromonadales;f__OM60	33.2746	1.04943e-06	2.93462e-06	0.000490082	1.01731e-05	0	0	0	1.09165e-06
k__Bacteria;p__Actinobacteria;c__Actinobacteria;o__Actinomycetales;f__Dermabacteraceae	32.4487	1.54879e-06	4.30527e-06	0.000723286	6.52758e-06	0.00046303	0.000125258	0	5.93846e-05
k__Bacteria;p__Actinobacteria;c__Actinobacteria;o__Actinomycetales;f__Nocardioidaceae	32.4192	1.57045e-06	4.33965e-06	0.000733401	0.000550811	0.000430604	0.000336532	0	0.00037796
k__Bacteria;p__Armatimonadetes;c__Armatimonadia;o__Armatimonadales;f__Armatimonadaceae	32.2697	1.68501e-06	4.54858e-06	0.0007869	6.33551e-06	0	0	0	6.51463e-05
k__Bacteria;p__OP11;c__OP11-4;o__;f__	32.2112	1.73203e-06	4.54858e-06	0.000808859	0	0.000973055	0	0	0.000184204
k__Bacteria;p__Actinobacteria;c__Actinobacteria;o__Actinomycetales;f__Sanguibacteraceae	32.1737	1.76294e-06	4.54858e-06	0.000823293	5.80987e-06	0	0	0	0
k__Bacteria;p__Actinobacteria;c__Thermoleophilia;o__Solirubrobacterales;f__Conexibacteraceae	32.1737	1.76294e-06	4.54858e-06	0.000823293	4.17587e-06	0	0	0	0
k__Bacteria;p__Bacteroidetes;Other;Other;Other	32.1737	1.76294e-06	4.54858e-06	0.000823293	3.18142e-06	0	0	0	0
k__Bacteria;p__Cyanobacteria;c__ML635J-21;o__;f__	32.1737	1.76294e-06	4.54858e-06	0.000823293	2.32022e-05	0	0	0	0
k__Bacteria;p__Firmicutes;c__Clostridia;o__Clostridiales;f__SBYG_4172	32.1737	1.76294e-06	4.54858e-06	0.000823293	4.02605e-06	0	0	0	0
k__Bacteria;p__Firmicutes;c__Clostridia;o__MBA08;f__	32.1737	1.76294e-06	4.54858e-06	0.000823293	5.92277e-06	0	0	0	0
k__Bacteria;p__Proteobacteria;c__Alphaproteobacteria;o__Rhizobiales;f__Rhodobiaceae	32.1737	1.76294e-06	4.54858e-06	0.000823293	1.23826e-05	0	0	0	0
k__Bacteria;p__Proteobacteria;c__Gammaproteobacteria;o__34P16;f__	32.1737	1.76294e-06	4.54858e-06	0.000823293	6.50324e-05	0	0	0	0
k__Bacteria;p__Proteobacteria;c__Gammaproteobacteria;o__Vibrionales;Other	32.1737	1.76294e-06	4.54858e-06	0.000823293	9.0285e-06	0	0	0	0
k__Bacteria;p__Tenericutes;c__Mollicutes;o__Entomoplasmatales;f__Entomoplasmataceae	32.1737	1.76294e-06	4.54858e-06	0.000823293	3.17333e-06	0	0	0	0
k__Bacteria;p__Proteobacteria;c__Deltaproteobacteria;o__Myxococcales;f__	32.0207	1.89453e-06	4.86123e-06	0.000884743	0.000108372	7.86607e-05	5.78854e-05	0	0.000243417
k__Bacteria;p__Cyanobacteria;c__Synechococcophycideae;o__Pseudanabaenales;f__Pseudanabaenaceae	30.4313	3.99814e-06	1.02029e-05	0.00186713	0	0	0.000133865	0	0.000127448
k__Bacteria;p__Actinobacteria;c__Actinobacteria;o__Actinomycetales;f__Pseudonocardiaceae	30.0735	4.72874e-06	1.20017e-05	0.00220832	8.15163e-07	0.000127645	0.000133678	0	3.29515e-05
k__Bacteria;p__Proteobacteria;c__Betaproteobacteria;o__;f__	29.7976	5.38135e-06	1.35843e-05	0.00251309	5.03559e-06	0.000441504	0.000201006	0	8.8194e-05
k__Bacteria;p__OP11;c__OP11-3;o__;f__	29.5167	6.13815e-06	1.54114e-05	0.00286651	0	0.00037704	0	0	0.000156654
k__Bacteria;p__OD1;c__;o__;f__	29.2125	7.07758e-06	1.7675e-05	0.00330523	0	0.000355306	0	0	0.000116957
k__Bacteria;p__Acidobacteria;c__Acidobacteria-6;o__iii1-15;f__RB40	28.4266	1.02204e-05	2.53878e-05	0.0047729	2.69316e-06	0	9.90706e-06	0	0
k__Bacteria;p__GN02;c__BD1-5;o__;f__	26.9139	2.06918e-05	5.11274e-05	0.00966309	4.40104e-07	0.00035301	2.64836e-05	0	0.000231572
k__Bacteria;p__Fusobacteria;c__Fusobacteriia;o__Fusobacteriales;f__	26.2647	2.79838e-05	6.867e-05	0.0130684	0	0.000185646	0	0	0.000208222
k__Bacteria;p__Fusobacteria;c__Fusobacteriia;o__Fusobacteriales;f__Leptotrichiaceae	26.2569	2.80856e-05	6.867e-05	0.013116	5.31548e-05	0.000502397	0.000197937	0	3.42361e-05
k__Bacteria;p__Acidobacteria;c__Holophagae;o__Holophagales;f__Holophagaceae	26.0805	3.04843e-05	7.41467e-05	0.0142362	0	0	0	0	0.000114616
k__Bacteria;p__Planctomycetes;c__Phycisphaerae;o__WD2101;f__	25.1482	4.69731e-05	0.00011366	0.0219365	1.85469e-06	0	2.76415e-05	0	0
k__Bacteria;p__Proteobacteria;c__Deltaproteobacteria;o__Bdellovibrionales;f__Bacteriovoracaceae	24.5494	6.19715e-05	0.000149179	0.0289407	0.000124831	4.37067e-05	4.61693e-06	0	0.000346083
k__Bacteria;p__Firmicutes;c__Bacilli;o__Turicibacterales;f__Turicibacteraceae	24.5258	6.26503e-05	0.000150039	0.0292577	0	0	2.45266e-05	0.00105163	9.18645e-05
k__Bacteria;p__Bacteroidetes;c__[Saprospirae];o__[Saprospirales];f__Saprospiraceae	24.4946	6.35605e-05	0.000151443	0.0296828	5.42378e-05	0.000346121	0	0	0.000150517
k__Bacteria;p__Proteobacteria;c__Alphaproteobacteria;Other;Other	23.9652	8.11695e-05	0.000192417	0.0379061	1.33476e-05	2.26023e-06	8.92956e-05	0	1.3989e-05
k__Bacteria;p__Proteobacteria;c__Alphaproteobacteria;o__Ellin329;f__	23.9308	8.24677e-05	0.000194507	0.0385124	1.02525e-05	0	0	0	3.71026e-05
k__Bacteria;p__Chloroflexi;c__Thermomicrobia;o__JG30-KF-CM45;f__	23.7217	9.08154e-05	0.000212995	0.0424108	1.63884e-05	8.31165e-06	3.84704e-05	0	0
k__Bacteria;p__Actinobacteria;c__Actinobacteria;o__Actinomycetales;f__Actinosynnemataceae	23.7121	9.12183e-05	0.000212995	0.0425989	0	0.000124357	0	0	0
k__Bacteria;p__Proteobacteria;c__Betaproteobacteria;o__Methylophilales;f__	23.6305	9.47181e-05	0.000220067	0.0442334	0	0	0	0	7.47473e-05
k__Bacteria;p__Actinobacteria;c__Actinobacteria;o__Actinomycetales;f__Nocardiopsaceae	23.2389	0.000113441	0.000259692	0.0529771	0	0	3.87854e-05	0	0
k__Bacteria;p__Gemmatimonadetes;c__Gemm-3;o__;f__	23.2389	0.000113441	0.000259692	0.0529771	0	0	2.33883e-05	0	0
k__Bacteria;p__Proteobacteria;c__Gammaproteobacteria;o__Chromatiales;f__Ectothiorhodospiraceae	23.2389	0.000113441	0.000259692	0.0529771	0	0	8.10616e-05	0	0
k__Bacteria;p__OP3;c__BD4-9;o__;f__	22.5758	0.000153886	0.00035056	0.0718647	0	0.00015007	0	0	2.56433e-05
k__Bacteria;p__Actinobacteria;c__Actinobacteria;o__Actinomycetales;f__Brevibacteriaceae	22.427	0.000164773	0.000373538	0.0769488	1.18403e-05	0.000421319	0.000114543	0	4.38332e-05
k__Bacteria;p__Actinobacteria;c__Actinobacteria;o__Actinomycetales;f__Sporichthyaceae	21.8207	0.000217576	0.000490859	0.101608	0	0	5.42305e-05	0	2.98479e-05
k__Bacteria;p__Proteobacteria;c__Alphaproteobacteria;o__Sphingomonadales;f__Erythrobacteraceae	21.6534	0.000234908	0.000527413	0.109702	5.97191e-05	0.000403227	5.51305e-05	0	0
k__Bacteria;p__TM7;c__TM7-1;o__;f__	21.4896	0.000253184	0.000557913	0.118237	2.11999e-07	0.000117348	0	0	0.000545758
k__Bacteria;p__Firmicutes;c__Clostridia;o__Clostridiales;f__Peptostreptococcaceae	21.4464	0.000258232	0.000557913	0.120594	0.000206542	9.2738e-05	0.000135167	0.000140063	0.000298482
k__Bacteria;p__Acidobacteria;c__Sva0725;o__Sva0725;f__	21.3782	0.000266412	0.000557913	0.124415	3.51675e-06	0	0	0	0
k__Bacteria;p__Actinobacteria;Other;Other;Other	21.3782	0.000266412	0.000557913	0.124415	2.63425e-06	0	0	0	0
k__Bacteria;p__Bacteroidetes;c__Bacteroidia;o__Bacteroidales;f__BS11	21.3782	0.000266412	0.000557913	0.124415	1.78386e-06	0	0	0	0
k__Bacteria;p__Bacteroidetes;c__Cytophagia;o__Cytophagales;Other	21.3782	0.000266412	0.000557913	0.124415	5.59556e-06	0	0	0	0
k__Bacteria;p__Chloroflexi;c__Anaerolineae;o__SBR1031;f__A4b	21.3782	0.000266412	0.000557913	0.124415	2.368e-06	0	0	0	0
k__Bacteria;p__Firmicutes;c__Clostridia;o__Clostridiales;f__EtOH8	21.3782	0.000266412	0.000557913	0.124415	1.83327e-06	0	0	0	0
k__Bacteria;p__Proteobacteria;c__Alphaproteobacteria;o__Rickettsiales;f__Holosporaceae	21.3782	0.000266412	0.000557913	0.124415	1.8571e-06	0	0	0	0
k__Bacteria;p__Proteobacteria;c__Deltaproteobacteria;o__Desulfuromonadales;f__Geobacteraceae	21.3782	0.000266412	0.000557913	0.124415	1.03521e-06	0	0	0	0
k__Bacteria;p__Proteobacteria;c__Gammaproteobacteria;o__Alteromonadales;f__	21.3782	0.000266412	0.000557913	0.124415	2.19644e-06	0	0	0	0
k__Bacteria;p__Proteobacteria;c__Gammaproteobacteria;o__Oceanospirillales;Other	21.3782	0.000266412	0.000557913	0.124415	3.07256e-06	0	0	0	0
k__Bacteria;p__Proteobacteria;c__Gammaproteobacteria;o__Oceanospirillales;f__	21.3782	0.000266412	0.000557913	0.124415	6.52103e-07	0	0	0	0
k__Bacteria;p__Proteobacteria;c__Gammaproteobacteria;o__Pasteurellales;Other	21.3782	0.000266412	0.000557913	0.124415	7.77294e-07	0	0	0	0
k__Bacteria;p__Tenericutes;c__Mollicutes;o__;f__	21.3782	0.000266412	0.000557913	0.124415	1.55459e-06	0	0	0	0
k__Bacteria;p__Proteobacteria;c__Gammaproteobacteria;o__;f__	21.2027	0.000288672	0.000600814	0.13481	3.74162e-05	0	0	0	2.78005e-05
k__Bacteria;p__Nitrospirae;c__Nitrospira;o__Nitrospirales;f__0319-6A21	21.1966	0.000289471	0.000600814	0.135183	0	0	0	0	0.000118614
k__Bacteria;p__Proteobacteria;c__Alphaproteobacteria;o__Rhizobiales;Other	20.6966	0.000363676	0.00075149	0.169837	3.60067e-05	0.000249153	5.96178e-05	0	1.59186e-05
k__Bacteria;p__Bacteroidetes;c__[Saprospirae];o__[Saprospirales];f__	20.6157	0.000377349	0.000776308	0.176222	1.87987e-05	0.000509403	0	0	0.000104729
k__Bacteria;p__TM7;c__TM7-3;o__;f__	20.4091	0.000414587	0.000849177	0.193612	8.50819e-06	0.000548664	5.44155e-06	0	5.29665e-05
k__Bacteria;p__Bacteroidetes;c__Cytophagia;o__Cytophagales;f__Cyclobacteriaceae	19.8868	0.00052577	0.0010722	0.245535	8.26758e-06	0	1.05859e-05	0	0
k__Bacteria;p__Proteobacteria;c__Alphaproteobacteria;o__Rhizobiales;f__Aurantimonadaceae	19.8421	0.000536555	0.00108944	0.250571	0	2.15614e-05	2.72659e-05	0	0
k__Bacteria;p__Elusimicrobia;c__Elusimicrobia;o__FAC88;f__	19.6946	0.000573707	0.00115983	0.267921	0	0.000199851	0	0	0
k__Bacteria;p__Proteobacteria;c__Deltaproteobacteria;o__FAC87;f__	19.6283	0.000591244	0.00119013	0.276111	0	0.000402552	0	0	0.00010185
k__Bacteria;p__Cyanobacteria;c__Oscillatoriophycideae;o__Chroococcales;f__Xenococcaceae	19.4682	0.000635764	0.00127426	0.296902	0	0.000300026	1.20283e-05	0	0.000195508
k__Bacteria;p__GN02;c__3BR-5F;o__;f__	18.7788	0.000868617	0.00173352	0.405644	0	0	0	0	0.000230701
k__Bacteria;p__Verrucomicrobia;c__Opitutae;o__Opitutales;f__Opitutaceae	18.1562	0.00115029	0.0022859	0.537187	4.20185e-06	0	0	0	5.80658e-05
k__Bacteria;p__Acidobacteria;c__Solibacteres;o__Solibacterales;f__[Bryobacteraceae]	17.6188	0.00146478	0.00289853	0.684054	5.29956e-06	2.93904e-05	0	0	0.000192925
k__Bacteria;p__Actinobacteria;c__Thermoleophilia;o__Solirubrobacterales;f__	17.5831	0.00148844	0.00293292	0.695103	1.29984e-05	1.20938e-05	4.0897e-05	0	0.000115075
k__Bacteria;p__Acidobacteria;c__[Chloracidobacteria];o__PK29;f__	17.5198	0.00153131	0.0030047	0.71512	0	0.000306219	0	0	0.000283037
k__Bacteria;p__Armatimonadetes;c__[Fimbriimonadia];o__[Fimbriimonadales];f__[Fimbriimonadaceae]	17.4674	0.00156777	0.00306338	0.732147	1.11074e-05	7.68325e-05	0	0	0
k__Bacteria;p__Actinobacteria;c__Actinobacteria;o__Actinomycetales;Other	17.0725	0.00187125	0.00364114	0.873874	2.48705e-05	4.36557e-05	0.000103101	0	2.11882e-05
k__Bacteria;p__Fusobacteria;c__Fusobacteriia;o__Fusobacteriales;f__Fusobacteriaceae	16.6388	0.00227156	0.00440174	1	0.00031627	0.000238068	0.000282437	0	0.000145196
k__Bacteria;p__Fibrobacteres;c__Fibrobacteria;o__258ds10;f__	16.4166	0.00250824	0.00484029	1	0	0.000131757	0	0	0.000309944
k__Bacteria;p__Chloroflexi;c__Anaerolineae;o__envOPS12;f__	16.3769	0.00255301	0.00484657	1	0	0	0	0	6.39244e-05
k__Bacteria;p__Nitrospirae;c__Nitrospira;o__Nitrospirales;f__FW	16.3769	0.00255301	0.00484657	1	0	0	0	0	4.94794e-05
k__Bacteria;p__OD1;c__ABY1;o__;f__	16.3769	0.00255301	0.00484657	1	0	0	0	0	6.52098e-05
k__Bacteria;p__Planctomycetes;c__OM190;o__agg27;f__	16.3769	0.00255301	0.00484657	1	0	0	0	0	8.13394e-05
k__Bacteria;p__Acidobacteria;c__Solibacteres;o__Solibacterales;f__Solibacteraceae	16.3024	0.00263908	0.00498968	1	1.49522e-05	0.000278794	7.35354e-06	0	2.24525e-05
k__Bacteria;p__Actinobacteria;c__Actinobacteria;o__Actinomycetales;f__Nocardiaceae	16.139	0.00283826	0.00534463	1	3.61144e-05	5.31622e-05	2.74418e-05	0	8.71074e-05
k__Bacteria;p__Verrucomicrobia;c__[Pedosphaerae];o__[Pedosphaerales];f__	15.9893	0.00303356	0.00568945	1	5.88754e-06	0.000158594	0	0	1.63526e-05
k__Bacteria;p__Proteobacteria;c__Alphaproteobacteria;o__Rickettsiales;f__Rickettsiaceae	15.8623	0.00320964	0.00599561	1	7.50873e-06	0.000195407	0	0	7.07749e-05
k__Bacteria;p__Actinobacteria;c__MB-A2-108;o__0319-7L14;f__	15.7035	0.00344392	0.00640761	1	0	0.00011679	0	0	0
k__Bacteria;p__Proteobacteria;c__Betaproteobacteria;o__MND1;f__	15.0778	0.00454252	0.00841808	1	7.23803e-05	2.64454e-06	0	0	2.91149e-05
k__Bacteria;p__Actinobacteria;c__Thermoleophilia;o__Solirubrobacterales;f__Solirubrobacteraceae	14.8039	0.00512563	0.00946114	1	3.08988e-06	0	4.43647e-05	0	0
k__Bacteria;p__OP3;c__koll11;o__GIF10;f__kpj58rc	14.4596	0.0059639	0.0109587	1	0	2.12027e-05	0	0	5.8499e-05
k__Bacteria;p__Acidobacteria;c__Solibacteres;o__Solibacterales;f__	14.452	0.00598388	0.0109587	1	1.10873e-05	7.87445e-05	3.6957e-06	0	7.77063e-05
k__Bacteria;p__Proteobacteria;c__Alphaproteobacteria;o__Sphingomonadales;Other	14.2615	0.0065055	0.0118674	1	1.21834e-05	2.07715e-06	0	0	0
k__Bacteria;p__TM7;c__TM7-3;Other;Other	14.1802	0.00674168	0.0122504	1	6.52103e-07	2.07715e-06	0	0	0
k__Bacteria;p__Acidobacteria;c__[Chloracidobacteria];o__RB41;f__Ellin6075	14.1691	0.00677458	0.0122625	1	5.78352e-06	0.000111924	9.25333e-05	0	2.06983e-05
k__Bacteria;p__Proteobacteria;c__Gammaproteobacteria;o__Vibrionales;f__Vibrionaceae	14.1538	0.00682004	0.0122818	1	5.00284e-06	0	1.52201e-06	0	0
k__Bacteria;p__Actinobacteria;c__Thermoleophilia;o__Gaiellales;f__Gaiellaceae	14.1478	0.00683784	0.0122818	1	1.4413e-05	1.67358e-05	3.92302e-05	0	3.4057e-05
k__Bacteria;p__Chlorobi;c__BSV26;o__C20;f__	13.9907	0.00732473	0.0130063	1	0	0	0	0	0.000132224
k__Bacteria;p__Cyanobacteria;c__Oscillatoriophycideae;o__Chroococcales;f__Gomphosphaeriaceae	13.9907	0.00732473	0.0130063	1	0	0	0	0	0.000306114
k__Bacteria;p__Spirochaetes;c__[Leptospirae];o__[Leptospirales];f__Leptospiraceae	13.9907	0.00732473	0.0130063	1	0	0	0	0	3.52231e-05
k__Bacteria;p__Verrucomicrobia;c__[Spartobacteria];o__[Chthoniobacterales];f__[Chthoniobacteraceae]	13.9483	0.00746182	0.0131995	1	7.81343e-06	3.54176e-06	1.42711e-05	0	1.07875e-05
k__Bacteria;p__Proteobacteria;c__Deltaproteobacteria;o__Spirobacillales;f__	13.8516	0.00778411	0.0137177	1	7.47768e-06	0.000286958	3.1492e-05	0	0.000239865
k__Bacteria;p__Proteobacteria;c__Gammaproteobacteria;o__Alteromonadales;f__[Chromatiaceae]	13.7273	0.00821817	0.0144281	1	4.0971e-06	0	4.8347e-05	0	0.000235637
k__Bacteria;p__Proteobacteria;c__Deltaproteobacteria;o__Syntrophobacterales;f__Syntrophobacteraceae	13.6529	0.00848921	0.0148482	1	3.89791e-06	0.000224149	0	0	4.24154e-05
k__Bacteria;p__Proteobacteria;c__Alphaproteobacteria;o__Rhizobiales;f__Brucellaceae	13.4842	0.00913689	0.0159214	1	2.48305e-05	0.000184199	4.21385e-05	0	0.000194634
k__Bacteria;p__OP3;c__koll11;o__;f__	13.4112	0.00943214	0.0163748	1	0	6.49712e-05	0	0	0.000113303
k__Bacteria;p__Proteobacteria;c__Deltaproteobacteria;o__Myxococcales;f__0319-6G20	13.2626	0.0100616	0.0174028	1	0	0.000207832	6.11878e-05	0	7.33753e-05
k__Bacteria;p__Proteobacteria;c__Deltaproteobacteria;o__Myxococcales;f__Myxococcaceae	13.2267	0.0102196	0.017611	1	1.79267e-06	5.45241e-05	0	0	0
k__Bacteria;p__Proteobacteria;c__Alphaproteobacteria;o__Rhodobacterales;f__Hyphomonadaceae	13.0698	0.0109396	0.0187824	1	2.39233e-06	0.000399537	0	0	0.000151575
k__Bacteria;p__Actinobacteria;c__Actinobacteria;o__Actinomycetales;f__Dietziaceae	13.0416	0.0110745	0.0189444	1	0.000115557	0.000109512	1.1891e-05	0	0
k__Bacteria;p__Actinobacteria;c__Acidimicrobiia;o__Acidimicrobiales;f__C111	12.9185	0.0116807	0.0199084	1	4.23998e-07	0.000352997	2.62171e-05	0	5.79811e-06
k__Bacteria;p__Actinobacteria;c__Actinobacteria;o__Actinomycetales;f__Bogoriellaceae	12.8509	0.012028	0.0204257	1	1.22913e-05	0	9.40604e-06	0	0
k__Bacteria;p__Proteobacteria;c__Gammaproteobacteria;o__Aeromonadales;f__Aeromonadaceae	12.6317	0.0132227	0.0223733	1	2.12149e-05	0.000321375	0.000420738	0	6.14456e-05
k__Bacteria;p__Proteobacteria;c__Deltaproteobacteria;o__Desulfobacterales;f__Desulfobulbaceae	12.6211	0.0132833	0.0223945	1	5.66271e-05	4.51004e-05	0	0	0
k__Bacteria;p__Proteobacteria;c__Gammaproteobacteria;o__Vibrionales;f__Pseudoalteromonadaceae	12.4972	0.0140127	0.0235394	1	2.04576e-06	0	3.90303e-05	0	0
k__Bacteria;p__Proteobacteria;c__Betaproteobacteria;o__Ellin6067;f__	12.2557	0.0155475	0.026024	1	1.40976e-06	6.55965e-05	0	0	4.38573e-05
k__Bacteria;p__Elusimicrobia;c__Elusimicrobia;o__Elusimicrobiales;f__	12.2291	0.0157263	0.0262292	1	5.65295e-07	0	7.16961e-05	0	7.56466e-05
k__Bacteria;p__Acidobacteria;c__Acidobacteria-5;o__;f__	11.8834	0.0182394	0.0302049	1	4.6992e-07	0	0	0	0.000204008
k__Bacteria;p__Bacteroidetes;c__Flavobacteriia;o__Flavobacteriales;f__	11.8834	0.0182394	0.0302049	1	2.04855e-06	0	0	0	3.7479e-05
k__Bacteria;p__Chloroflexi;c__TK10;o__AKYG885;f__Dolo_23	11.7387	0.019404	0.0315738	1	0	0.000138943	0	0	0
k__Bacteria;p__Cyanobacteria;c__4C0d-2;o__SM2F09;f__	11.7387	0.019404	0.0315738	1	0	9.23548e-06	0	0	0
k__Bacteria;p__Gemmatimonadetes;c__Gemmatimonadetes;o__Gemmatimonadales;f__	11.7387	0.019404	0.0315738	1	0	1.6238e-05	0	0	0
k__Bacteria;p__OP11;c__OP11-1;o__BB36;f__	11.7387	0.019404	0.0315738	1	0	2.27053e-05	0	0	0
k__Bacteria;p__Proteobacteria;c__Gammaproteobacteria;o__[Marinicellales];f__[Marinicellaceae]	11.7387	0.019404	0.0315738	1	0	4.30672e-05	0	0	0
k__Bacteria;p__FCPU426;c__;o__;f__	11.6203	0.02041	0.0329809	1	0	0	0	0	7.7067e-05
k__Bacteria;p__Proteobacteria;c__Deltaproteobacteria;o__Desulfovibrionales;f__Desulfohalobiaceae	11.6203	0.02041	0.0329809	1	0	0	0	0	3.24207e-05
k__Bacteria;p__Acidobacteria;c__[Chloracidobacteria];o__RB41;f__	11.5878	0.0206949	0.0333259	1	1.4455e-06	0	0	0	7.33289e-05
k__Bacteria;p__Gemmatimonadetes;c__Gemmatimonadetes;Other;Other	11.5353	0.0211631	0.0339628	1	0	0.000243117	0	0	1.00672e-06
k__Bacteria;p__Actinobacteria;c__Actinobacteria;o__Actinomycetales;f__Streptosporangiaceae	11.5044	0.0214433	0.0341776	1	0	0	1.23596e-05	0	0
k__Bacteria;p__Firmicutes;c__Bacilli;o__Bacillales;f__[Exiguobacteraceae]	11.5044	0.0214433	0.0341776	1	0	0	1.64049e-05	0	0
k__Bacteria;p__[Thermi];c__Deinococci;o__Deinococcales;f__Deinococcaceae	11.4779	0.021687	0.0344484	1	4.05954e-06	8.45983e-05	0.00016146	0	2.31677e-05
k__Bacteria;p__Gemmatimonadetes;c__Gemmatimonadetes;o__Gemmatimonadales;f__Gemmatimonadaceae	10.9457	0.0271806	0.0410193	1	1.30421e-06	0	0	0	4.40771e-06
k__Bacteria;p__AD3;c__JG37-AG-4;o__;f__	10.6538	0.0307425	0.0410193	1	4.6992e-07	0	0	0	0
k__Bacteria;p__Acidobacteria;c__RB25;o__;f__	10.6538	0.0307425	0.0410193	1	5.65295e-07	0	0	0	0
k__Bacteria;p__Acidobacteria;c__S035;o__;f__	10.6538	0.0307425	0.0410193	1	5.65295e-07	0	0	0	0
k__Bacteria;p__Acidobacteria;c__TM1;o__;f__	10.6538	0.0307425	0.0410193	1	1.31317e-06	0	0	0	0
k__Bacteria;p__Acidobacteria;c__iii1-8;o__32-20;f__	10.6538	0.0307425	0.0410193	1	4.6992e-07	0	0	0	0
k__Bacteria;p__Acidobacteria;c__iii1-8;o__DS-18;f__	10.6538	0.0307425	0.0410193	1	2.04855e-06	0	0	0	0
k__Bacteria;p__Actinobacteria;c__Acidimicrobiia;o__Acidimicrobiales;Other	10.6538	0.0307425	0.0410193	1	5.28124e-06	0	0	0	0
k__Bacteria;p__Actinobacteria;c__Acidimicrobiia;o__Acidimicrobiales;f__JdFBGBact	10.6538	0.0307425	0.0410193	1	2.59661e-05	0	0	0	0
k__Bacteria;p__Actinobacteria;c__Acidimicrobiia;o__Acidimicrobiales;f__wb1_P06	10.6538	0.0307425	0.0410193	1	0.000117948	0	0	0	0
k__Bacteria;p__Actinobacteria;c__Actinobacteria;o__Actinomycetales;f__Beutenbergiaceae	10.6538	0.0307425	0.0410193	1	5.65295e-07	0	0	0	0
k__Bacteria;p__Actinobacteria;c__Thermoleophilia;o__Solirubrobacterales;f__Patulibacteraceae	10.6538	0.0307425	0.0410193	1	4.40104e-07	0	0	0	0
k__Bacteria;p__Bacteroidetes;c__Bacteroidia;o__Bacteroidales;f__BA008	10.6538	0.0307425	0.0410193	1	8.1942e-06	0	0	0	0
k__Bacteria;p__Bacteroidetes;c__Bacteroidia;o__Bacteroidales;f__Marinilabiaceae	10.6538	0.0307425	0.0410193	1	3.68739e-05	0	0	0	0
k__Bacteria;p__Bacteroidetes;c__Bacteroidia;o__Bacteroidales;f__VC21_Bac22	10.6538	0.0307425	0.0410193	1	1.02428e-05	0	0	0	0
k__Bacteria;p__Bacteroidetes;c__[Rhodothermi];o__[Rhodothermales];f__[Balneolaceae]	10.6538	0.0307425	0.0410193	1	6.14565e-06	0	0	0	0
k__Bacteria;p__Chlamydiae;c__Chlamydiia;o__Chlamydiales;f__Waddliaceae	10.6538	0.0307425	0.0410193	1	4.40104e-07	0	0	0	0
k__Bacteria;p__Chloroflexi;c__Anaerolineae;o__DRC31;f__	10.6538	0.0307425	0.0410193	1	2.04855e-06	0	0	0	0
k__Bacteria;p__Chloroflexi;c__Chloroflexi;o__Herpetosiphonales;f__	10.6538	0.0307425	0.0410193	1	2.11999e-07	0	0	0	0
k__Bacteria;p__Chloroflexi;c__Ktedonobacteria;o__JG30-KF-AS9;f__	10.6538	0.0307425	0.0410193	1	9.3984e-07	0	0	0	0
k__Bacteria;p__Chloroflexi;c__Ktedonobacteria;o__TK10;f__	10.6538	0.0307425	0.0410193	1	1.42508e-06	0	0	0	0
k__Bacteria;p__Cyanobacteria;c__4C0d-2;o__SM1D11;f__	10.6538	0.0307425	0.0410193	1	7.32671e-07	0	0	0	0
k__Bacteria;p__Cyanobacteria;c__Oscillatoriophycideae;o__Chroococcales;Other	10.6538	0.0307425	0.0410193	1	4.40104e-07	0	0	0	0
k__Bacteria;p__Fibrobacteres;c__TG3;o__TG3-1;f__M1PL1-46	10.6538	0.0307425	0.0410193	1	4.40104e-07	0	0	0	0
k__Bacteria;p__Firmicutes;Other;Other;Other	10.6538	0.0307425	0.0410193	1	9.3984e-07	0	0	0	0
k__Bacteria;p__Firmicutes;c__Clostridia;o__Thermoanaerobacterales;Other	10.6538	0.0307425	0.0410193	1	2.11999e-07	0	0	0	0
k__Bacteria;p__GAL15;c__;o__;f__	10.6538	0.0307425	0.0410193	1	9.3984e-07	0	0	0	0
k__Bacteria;p__Gemmatimonadetes;c__Gemmatimonadetes;o__Ellin5290;f__	10.6538	0.0307425	0.0410193	1	7.32671e-07	0	0	0	0
k__Bacteria;p__Lentisphaerae;c__[Lentisphaeria];o__Z20;f__	10.6538	0.0307425	0.0410193	1	3.75059e-07	0	0	0	0
k__Bacteria;p__OP11;c__WCHB1-64;o__;f__	10.6538	0.0307425	0.0410193	1	4.40104e-07	0	0	0	0
k__Bacteria;p__OP9;c__JS1;o__BA021;f__	10.6538	0.0307425	0.0410193	1	2.04855e-06	0	0	0	0
k__Bacteria;p__Proteobacteria;c__Alphaproteobacteria;o__Caulobacterales;Other	10.6538	0.0307425	0.0410193	1	4.40104e-07	0	0	0	0
k__Bacteria;p__Proteobacteria;c__Alphaproteobacteria;o__Kiloniellales;f__	10.6538	0.0307425	0.0410193	1	8.80207e-07	0	0	0	0
k__Bacteria;p__Proteobacteria;c__Betaproteobacteria;o__Hydrogenophilales;f__Hydrogenophilaceae	10.6538	0.0307425	0.0410193	1	2.04855e-06	0	0	0	0
k__Bacteria;p__Proteobacteria;c__Betaproteobacteria;o__Nitrosomonadales;f__Nitrosomonadaceae	10.6538	0.0307425	0.0410193	1	1.22913e-05	0	0	0	0
k__Bacteria;p__Proteobacteria;c__Deltaproteobacteria;Other;Other	10.6538	0.0307425	0.0410193	1	1.31623e-06	0	0	0	0
k__Bacteria;p__Proteobacteria;c__Deltaproteobacteria;o__Desulfobacterales;f__Desulfobacteraceae	10.6538	0.0307425	0.0410193	1	4.0971e-06	0	0	0	0
k__Bacteria;p__Proteobacteria;c__Deltaproteobacteria;o__Desulfuromonadales;f__Desulfuromonadaceae	10.6538	0.0307425	0.0410193	1	2.04855e-05	0	0	0	0
k__Bacteria;p__Proteobacteria;c__Deltaproteobacteria;o__Myxococcales;f__Cystobacteraceae	10.6538	0.0307425	0.0410193	1	6.35998e-07	0	0	0	0
k__Bacteria;p__Proteobacteria;c__Deltaproteobacteria;o__Myxococcales;f__OM27	10.6538	0.0307425	0.0410193	1	7.94934e-06	0	0	0	0
k__Bacteria;p__Proteobacteria;c__Gammaproteobacteria;o__Alteromonadales;f__Ferrimonadaceae	10.6538	0.0307425	0.0410193	1	2.11999e-07	0	0	0	0
k__Bacteria;p__Proteobacteria;c__Gammaproteobacteria;o__Chromatiales;Other	10.6538	0.0307425	0.0410193	1	2.04855e-06	0	0	0	0
k__Bacteria;p__Proteobacteria;c__Gammaproteobacteria;o__Chromatiales;f__Chromatiaceae	10.6538	0.0307425	0.0410193	1	2.04855e-06	0	0	0	0
k__Bacteria;p__Proteobacteria;c__Gammaproteobacteria;o__Oceanospirillales;f__Endozoicimonaceae	10.6538	0.0307425	0.0410193	1	4.40104e-07	0	0	0	0
k__Bacteria;p__Proteobacteria;c__Gammaproteobacteria;o__Oceanospirillales;f__Oceanospirillaceae	10.6538	0.0307425	0.0410193	1	4.40104e-07	0	0	0	0
k__Bacteria;p__Proteobacteria;c__Gammaproteobacteria;o__Oceanospirillales;f__SUP05	10.6538	0.0307425	0.0410193	1	4.6992e-07	0	0	0	0
k__Bacteria;p__Proteobacteria;c__TA18;o__PHOS-HD29;f__	10.6538	0.0307425	0.0410193	1	3.75059e-07	0	0	0	0
k__Bacteria;p__Synergistetes;c__Synergistia;o__Synergistales;f__Aminiphilaceae	10.6538	0.0307425	0.0410193	1	2.04855e-06	0	0	0	0
k__Bacteria;p__Tenericutes;c__Mollicutes;Other;Other	10.6538	0.0307425	0.0410193	1	4.23998e-07	0	0	0	0
k__Bacteria;p__Tenericutes;c__Mollicutes;o__Entomoplasmatales;f__	10.6538	0.0307425	0.0410193	1	1.69588e-06	0	0	0	0
k__Bacteria;p__Verrucomicrobia;c__Opitutae;Other;Other	10.6538	0.0307425	0.0410193	1	2.04855e-06	0	0	0	0
k__Bacteria;p__Verrucomicrobia;c__Opitutae;o__Puniceicoccales;f__Puniceicoccaceae	10.6538	0.0307425	0.0410193	1	6.81024e-07	0	0	0	0
k__Bacteria;p__Verrucomicrobia;c__Verruco-5;o__LD1-PB3;f__	10.6538	0.0307425	0.0410193	1	6.14565e-06	0	0	0	0
k__Bacteria;p__Verrucomicrobia;c__[Methylacidiphilae];o__Methylacidiphilales;f__LD19	10.6538	0.0307425	0.0410193	1	1.31623e-06	0	0	0	0
k__Bacteria;p__Verrucomicrobia;c__[Pedosphaerae];o__[Pedosphaerales];f__R4-41B	10.6538	0.0307425	0.0410193	1	2.04855e-06	0	0	0	0
k__Bacteria;p__Verrucomicrobia;c__[Spartobacteria];o__[Chthoniobacterales];f__01D2Z36	10.6538	0.0307425	0.0410193	1	2.11999e-07	0	0	0	0
k__Bacteria;p__Chlorobi;c__OPB56;o__;f__	10.6144	0.0312571	0.0415871	1	6.52103e-07	6.19503e-05	0	0	5.17324e-05
k__Bacteria;Other;Other;Other;Other	10.4426	0.0335964	0.0445725	1	1.65814e-05	2.03477e-05	7.1361e-06	4.93796e-05	0.000185903
k__Bacteria;p__Bacteroidetes;c__Cytophagia;o__Cytophagales;f__Flammeovirgaceae	10.2814	0.0359446	0.0475528	1	2.05381e-05	0	0	0	5.90539e-05
k__Bacteria;p__Cyanobacteria;c__4C0d-2;o__MLE1-12;f__	10.1426	0.0380932	0.0502529	1	0	6.43104e-05	9.37691e-05	0	6.62057e-05
k__Bacteria;p__Proteobacteria;Other;Other;Other	10.1175	0.0384935	0.0506379	1	2.48865e-06	4.14788e-06	7.91553e-07	0	0
k__Bacteria;p__Proteobacteria;c__Gammaproteobacteria;o__Methylococcales;f__Crenotrichaceae	10.0265	0.039983	0.0524496	1	0	0.00019709	1.02877e-05	0	9.16742e-06
k__Bacteria;p__Proteobacteria;c__Deltaproteobacteria;o__Desulfovibrionales;f__Desulfomicrobiaceae	10.0134	0.0402032	0.0525908	1	2.25341e-05	2.90308e-05	0	0	0
k__Bacteria;p__Planctomycetes;c__Phycisphaerae;o__Phycisphaerales;f__	9.85418	0.0429569	0.055864	1	4.23998e-07	0	0	0	4.93049e-05
k__Bacteria;p__Verrucomicrobia;c__[Pedosphaerae];o__[Pedosphaerales];Other	9.85418	0.0429569	0.055864	1	4.6992e-07	0	0	0	4.17807e-05
k__Bacteria;p__Actinobacteria;c__Actinobacteria;o__Actinomycetales;f__Gordoniaceae	9.8463	0.0430978	0.055864	1	1.31623e-06	0	6.09743e-05	0	0
k__Bacteria;p__Cyanobacteria;c__Synechococcophycideae;o__Pseudanabaenales;f__	9.8415	0.0431839	0.055864	1	0	0	2.37701e-05	0	5.07741e-05
k__Bacteria;p__Firmicutes;c__Clostridia;o__Clostridiales;f__[Acidaminobacteraceae]	9.82122	0.0435494	0.0561811	1	2.86797e-05	0	0	0	3.51953e-05
k__Bacteria;p__SR1;c__;o__;f__	9.51134	0.0495147	0.0637008	1	0	0	1.07199e-05	0	6.07589e-05
k__Bacteria;p__Elusimicrobia;c__Elusimicrobia;o__IIb;f__	9.38205	0.0522282	0.067007	1	0	5.81903e-05	0	0	1.40069e-05
k__Bacteria;p__Proteobacteria;c__Gammaproteobacteria;o__Legionellales;f__	9.31795	0.0536253	0.068611	1	8.80207e-07	6.63486e-05	0	0	4.2817e-05
k__Bacteria;p__Actinobacteria;c__Actinobacteria;o__Actinomycetales;f__Yaniellaceae	9.26545	0.0547964	0.0693494	1	0	0	0	0	1.00543e-05
k__Bacteria;p__Cyanobacteria;c__Oscillatoriophycideae;o__Chroococcales;f__Cyanobacteriaceae	9.26545	0.0547964	0.0693494	1	0	0	0	0	1.46136e-05
k__Bacteria;p__Elusimicrobia;c__Endomicrobia;o__;f__	9.26545	0.0547964	0.0693494	1	0	0	0	0	9.83341e-05
k__Bacteria;p__Nitrospirae;c__Nitrospira;o__Nitrospirales;f__Nitrospiraceae	9.26545	0.0547964	0.0693494	1	0	0	0	0	8.70898e-06
k__Bacteria;p__FBP;c__;o__;f__	9.20994	0.0560609	0.0707579	1	1.86519e-06	2.48636e-05	8.70708e-06	0	0
k__Bacteria;p__TM7;c__TM7-3;o__EW055;f__	9.19979	0.0562951	0.070862	1	3.52083e-06	0	1.59897e-06	0	2.64339e-05
k__Bacteria;p__Actinobacteria;c__Actinobacteria;o__Actinomycetales;f__ACK-M1	8.86619	0.0645326	0.0810127	1	5.65295e-07	0.000134916	6.72766e-05	0	0.000115595
k__Bacteria;p__Cyanobacteria;Other;Other;Other	8.8469	0.0650424	0.0814338	1	9.07441e-06	0.000104864	6.24811e-06	0	0
k__Bacteria;p__Actinobacteria;c__Actinobacteria;o__Actinomycetales;f__Frankiaceae	8.79517	0.0664283	0.0829466	1	1.17277e-06	4.22939e-05	1.08982e-05	0	0
k__Bacteria;p__Planctomycetes;c__vadinHA49;o__DH61;f__	7.98349	0.0921848	0.114801	1	4.6992e-07	0	0	0	2.50205e-05
k__Bacteria;p__Proteobacteria;c__Deltaproteobacteria;o__Syntrophobacterales;f__Syntrophaceae	7.9544	0.0932631	0.115835	1	0	0.000113273	0	0	2.49474e-06
k__Bacteria;p__Proteobacteria;c__Alphaproteobacteria;o__Rhizobiales;f__Xanthobacteraceae	7.81023	0.0987825	0.121897	1	4.40104e-07	0	6.24126e-05	0	1.58067e-06
k__Bacteria;p__Gemmatimonadetes;c__Gemmatimonadetes;o__C114;f__	7.79994	0.0991879	0.121897	1	0	9.12941e-06	0	0	0
k__Bacteria;p__OP3;c__;o__;f__	7.79994	0.0991879	0.121897	1	0	8.5293e-06	0	0	0
k__Bacteria;p__TM7;Other;Other;Other	7.79994	0.0991879	0.121897	1	0	5.8177e-05	0	0	0
k__Bacteria;p__Proteobacteria;c__Gammaproteobacteria;o__Cardiobacteriales;f__Cardiobacteriaceae	7.66771	0.104537	0.127654	1	0	2.153e-05	7.01577e-06	0	0
k__Bacteria;p__Actinobacteria;c__Actinobacteria;o__Actinomycetales;f__Micromonosporaceae	7.6631	0.104729	0.127654	1	4.40104e-07	0	6.12673e-05	0	1.82019e-05
k__Bacteria;p__Actinobacteria;c__Acidimicrobiia;o__Acidimicrobiales;f__Iamiaceae	7.64428	0.105513	0.127654	1	0	0	8.46199e-06	0	0
k__Bacteria;p__Firmicutes;c__Bacilli;o__Bacillales;f__Sporolactobacillaceae	7.64428	0.105513	0.127654	1	0	0	2.39488e-05	0	0
k__Bacteria;p__Firmicutes;c__Clostridia;o__OPB54;f__	7.64428	0.105513	0.127654	1	0	0	3.07771e-05	0	0
k__Bacteria;p__Proteobacteria;c__Alphaproteobacteria;o__Rickettsiales;f__Pelagibacteraceae	7.64428	0.105513	0.127654	1	0	0	9.61809e-06	0	0
k__Bacteria;p__Proteobacteria;c__Deltaproteobacteria;o__Myxococcales;f__Haliangiaceae	7.57297	0.108534	0.13097	1	1.15184e-06	5.04288e-05	0	0	5.01859e-05
k__Bacteria;p__Cyanobacteria;c__Oscillatoriophycideae;o__Oscillatoriales;f__Phormidiaceae	7.355	0.118276	0.14227	1	4.70911e-05	0	4.03205e-06	0	0
k__Bacteria;p__Bacteroidetes;c__Bacteroidia;o__Bacteroidales;f__SB-1	7.34575	0.118707	0.14227	1	1.63884e-05	0	1.84864e-05	0	0
k__Bacteria;p__Actinobacteria;c__Acidimicrobiia;o__Acidimicrobiales;f__AKIW874	7.33697	0.119117	0.14227	1	7.32671e-07	0	3.78246e-06	0	0
k__Bacteria;p__Proteobacteria;c__Alphaproteobacteria;o__Rhodospirillales;f__	7.33697	0.119117	0.14227	1	6.14565e-06	0	1.25835e-05	0	0
k__Bacteria;p__Proteobacteria;c__Deltaproteobacteria;o__Myxococcales;f__Nannocystaceae	7.29292	0.121195	0.144383	1	1.9279e-06	1.75405e-05	2.0656e-05	0	0
k__Bacteria;p__Firmicutes;c__Bacilli;Other;Other	7.26199	0.122674	0.145773	1	2.11999e-07	1.27046e-05	9.76781e-06	0	1.49143e-06
k__Bacteria;p__Proteobacteria;c__Gammaproteobacteria;o__Legionellales;f__Legionellaceae	7.0604	0.132731	0.157323	1	3.47363e-06	7.04145e-05	4.09547e-05	0	9.92526e-05
k__Bacteria;p__NC10;c__12-24;o__Methylomirabiliales;f__Methylomirabiliaceae	6.9261	0.139845	0.164503	1	0	0	0	0	0.000128338
k__Bacteria;p__Planctomycetes;c__C6;o__MVS-107;f__	6.9261	0.139845	0.164503	1	0	0	0	0	9.37016e-06
k__Bacteria;p__Thermotogae;c__Thermotogae;o__Thermotogales;f__Thermotogaceae	6.9261	0.139845	0.164503	1	0	0	0	0	6.19939e-06
k__Bacteria;p__Acidobacteria;c__Acidobacteria-6;o__iii1-15;f__mb2424	6.86288	0.143314	0.16816	1	5.65295e-07	3.31103e-05	0	0	3.01597e-06
k__Bacteria;p__Actinobacteria;c__Actinobacteria;o__Actinomycetales;f__Kineosporiaceae	6.6481	0.155695	0.182229	1	3.66738e-06	0	6.31195e-06	0	3.81411e-05
k__Bacteria;p__TM7;c__SC3;o__;f__	6.58277	0.15965	0.186391	1	0	0.000133619	0	0	7.05743e-06
k__Bacteria;p__Proteobacteria;c__;o__;f__	6.5608	0.160999	0.187498	1	0	0.00011113	0	0	2.28799e-05
k__Bacteria;p__Chloroflexi;c__Anaerolineae;o__SBR1031;f__oc28	6.53898	0.162351	0.188601	1	0	3.68904e-05	0	0	1.21767e-05
k__Bacteria;p__Planctomycetes;c__Planctomycetia;o__Gemmatales;f__Isosphaeraceae	6.46971	0.166709	0.193184	1	3.8686e-06	6.79883e-06	2.66971e-05	0	3.6995e-05
k__Bacteria;p__[Thermi];c__Deinococci;o__Thermales;f__Thermaceae	6.42495	0.169581	0.196025	1	0	0.000132219	0	0	1.19283e-05
k__Bacteria;p__TM7;c__;o__;f__	6.40272	0.171024	0.197205	1	0	0.000133042	0	0	4.05757e-05
k__Bacteria;p__Gemmatimonadetes;c__Gemm-1;o__;f__	6.37839	0.172616	0.197288	1	4.6992e-07	0	0	0	9.35738e-05
k__Bacteria;p__Proteobacteria;c__Alphaproteobacteria;o__Rhizobiales;f__Bartonellaceae	6.37839	0.172616	0.197288	1	4.40104e-07	0	0	0	1.4233e-05
k__Bacteria;p__Verrucomicrobia;c__[Pedosphaerae];o__[Pedosphaerales];f__Ellin517	6.37839	0.172616	0.197288	1	4.40104e-07	0	0	0	3.15653e-05
k__Bacteria;p__Chloroflexi;c__Gitt-GS-136;o__;f__	6.37582	0.172785	0.197288	1	0	0	2.02936e-05	0	9.35761e-06
k__Bacteria;p__Cyanobacteria;c__Synechococcophycideae;o__Synechococcales;f__Synechococcaceae	6.22975	0.182635	0.208026	1	1.39886e-06	0	3.91733e-06	0	0
k__Bacteria;p__Actinobacteria;c__Acidimicrobiia;o__Acidimicrobiales;f__EB1017	5.46419	0.242896	0.275991	1	4.39602e-06	0	0	0	3.07571e-06
k__Bacteria;p__Proteobacteria;c__Gammaproteobacteria;o__Alteromonadales;f__211ds20	5.28871	0.258936	0.293502	1	1.76041e-06	0	0	0	8.90998e-06
k__Bacteria;p__Chloroflexi;c__Chloroflexi;o__[Roseiflexales];f__[Kouleothrixaceae]	5.07566	0.279622	0.316183	1	4.40104e-07	2.48433e-05	0	0	2.00294e-05
k__Bacteria;p__Proteobacteria;c__Betaproteobacteria;o__SC-I-84;f__	4.92388	0.295198	0.332989	1	1.40759e-06	7.80589e-05	9.15047e-06	0	1.06315e-05
k__Bacteria;p__TM7;c__TM7-3;o__Blgi18;f__	4.67341	0.322478	0.362885	1	0	9.97227e-05	0	0	8.18491e-06
k__Bacteria;p__Actinobacteria;c__Actinobacteria;o__Actinomycetales;f__Williamsiaceae	4.60215	0.330607	0.36673	1	0	0	0	0	4.21716e-05
k__Bacteria;p__Chloroflexi;c__Anaerolineae;o__Caldilineales;f__Caldilineaceae	4.60215	0.330607	0.36673	1	0	0	0	0	1.49142e-06
k__Bacteria;p__Chloroflexi;c__C0119;o__;f__	4.60215	0.330607	0.36673	1	0	0	0	0	4.43272e-06
k__Bacteria;p__Chloroflexi;c__S085;o__;f__	4.60215	0.330607	0.36673	1	0	0	0	0	0.000191666
k__Bacteria;p__Cyanobacteria;c__Synechococcophycideae;o__Synechococcales;f__Chamaesiphonaceae	4.60215	0.330607	0.36673	1	0	0	0	0	2.55867e-06
k__Bacteria;p__TM6;c__SJA-4;o__;f__	4.60215	0.330607	0.36673	1	0	0	0	0	2.14038e-05
k__Bacteria;p__Actinobacteria;c__Actinobacteria;o__Actinomycetales;f__Promicromonosporaceae	4.54046	0.337777	0.373796	1	0	0	3.99658e-06	0	6.21758e-07
k__Bacteria;p__Firmicutes;c__Bacilli;o__Bacillales;f__Thermoactinomycetaceae	4.30117	0.366779	0.404931	1	4.6992e-07	6.83023e-05	9.65054e-06	0	2.60411e-06
k__Bacteria;p__Actinobacteria;c__Actinobacteria;o__Actinomycetales;f__Nakamurellaceae	4.28201	0.369184	0.406625	1	2.04855e-06	0	1.3756e-06	0	7.83021e-06
k__Bacteria;p__Actinobacteria;c__Thermoleophilia;o__Solirubrobacterales;Other	4.2014	0.379435	0.416932	1	0	6.21985e-06	0	0	1.34724e-05
k__Bacteria;p__[Thermi];c__Deinococci;o__Deinococcales;f__Trueperaceae	4.15667	0.385218	0.422292	1	8.1942e-06	0	1.13474e-05	0	1.64069e-05
k__Bacteria;p__Actinobacteria;c__Nitriliruptoria;o__Euzebyales;f__Euzebyaceae	3.80952	0.432397	0.467429	1	0	0	2.49145e-06	0	0
k__Bacteria;p__Bacteroidetes;c__Cytophagia;o__Cytophagales;f__	3.80952	0.432397	0.467429	1	0	0	2.14066e-05	0	0
k__Bacteria;p__Cyanobacteria;c__;o__;f__	3.80952	0.432397	0.467429	1	0	0	2.07853e-05	0	0
k__Bacteria;p__Cyanobacteria;c__Nostocophycideae;o__Nostocales;f__Nostocaceae	3.80952	0.432397	0.467429	1	0	0	7.83466e-06	0	0
k__Bacteria;p__Firmicutes;c__Clostridia;o__SHA-98;f__D2	3.80952	0.432397	0.467429	1	0	0	6.92842e-06	0	0
k__Bacteria;p__Proteobacteria;c__Deltaproteobacteria;o__Myxococcales;f__Polyangiaceae	3.80952	0.432397	0.467429	1	0	0	3.07676e-06	0	0
k__Bacteria;p__Proteobacteria;c__Betaproteobacteria;o__Thiobacterales;f__	3.60282	0.462418	0.498728	1	2.63246e-06	0	9.49684e-07	0	2.2678e-06
k__Bacteria;p__Chloroflexi;c__Chloroflexi;o__AKIW781;f__	3.04038	0.55109	0.592993	1	0	4.6268e-06	0	0	4.808e-06
k__Bacteria;p__Actinobacteria;c__Thermoleophilia;o__Gaiellales;f__	3.01435	0.555426	0.596285	1	0	0	2.07762e-05	0	2.32327e-05
k__Bacteria;p__Actinobacteria;c__Acidimicrobiia;o__Acidimicrobiales;f__Microthrixaceae	2.29348	0.681957	0.727109	1	0	0	0	0	1.00672e-06
k__Bacteria;p__Gemmatimonadetes;c__Gemmatimonadetes;o__KD8-87;f__	2.29348	0.681957	0.727109	1	0	0	0	0	1.21339e-05
k__Bacteria;p__Proteobacteria;c__Betaproteobacteria;o__Gallionellales;f__Gallionellaceae	2.29348	0.681957	0.727109	1	0	0	0	0	1.25428e-06
k__Bacteria;p__Synergistetes;c__Synergistia;o__Synergistales;f__Dethiosulfovibrionaceae	1.426	0.839663	0.893218	1	8.1942e-06	0.000122536	7.14098e-06	3.61141e-05	8.66908e-06
k__Bacteria;p__;c__;o__;f__	nan	nan	1	nan	0	0	0	0	0
k__Bacteria;p__Acidobacteria;c__Acidobacteria-6;o__CCU21;f__	nan	nan	1	nan	0	0	0	0	0
k__Bacteria;p__Actinobacteria;c__Rubrobacteria;o__Rubrobacterales;f__Rubrobacteraceae	nan	nan	1	nan	0	0	0	0	0
k__Bacteria;p__Chlorobi;c__;o__;f__	nan	nan	1	nan	0	0	0	0	0
k__Bacteria;p__Chloroflexi;c__Anaerolineae;o__CFB-26;f__	nan	nan	1	nan	0	0	0	0	0
k__Bacteria;p__Chloroflexi;c__Anaerolineae;o__H39;f__	nan	nan	1	nan	0	0	0	0	0
k__Bacteria;p__Chloroflexi;c__Dehalococcoidetes;o__;f__	nan	nan	1	nan	0	0	0	0	0
k__Bacteria;p__Chloroflexi;c__Dehalococcoidetes;o__GIF9;f__	nan	nan	1	nan	0	0	0	0	0
k__Bacteria;p__GN02;Other;Other;Other	nan	nan	1	nan	0	0	0	0	0
k__Bacteria;p__GN02;c__BB34;o__;f__	nan	nan	1	nan	0	0	0	0	0
k__Bacteria;p__Gemmatimonadetes;c__Gemmatimonadetes;o__Gemmatimonadales;f__Ellin5301	nan	nan	1	nan	0	0	0	0	0
k__Bacteria;p__Kazan-3B-28;c__;o__;f__	nan	nan	1	nan	0	0	0	0	0
k__Bacteria;p__OP3;c__PBS-25;o__;f__	nan	nan	1	nan	0	0	0	0	0
k__Bacteria;p__Planctomycetes;c__Pla4;o__;f__	nan	nan	1	nan	0	0	0	0	0
k__Bacteria;p__Planctomycetes;c__Planctomycetia;o__Gemmatales;f__Gemmataceae	nan	nan	1	nan	0	0	0	0	0
k__Bacteria;p__Planctomycetes;c__vadinHA49;o__PHOS-HE93;f__	nan	nan	1	nan	0	0	0	0	0
k__Bacteria;p__Proteobacteria;c__Alphaproteobacteria;o__Kiloniellales;f__Kiloniellaceae	nan	nan	1	nan	0	0	0	0	0
k__Bacteria;p__Proteobacteria;c__Betaproteobacteria;o__Methylophilales;Other	nan	nan	1	nan	0	0	0	0	0
k__Bacteria;p__Proteobacteria;c__Gammaproteobacteria;o__Alteromonadales;f__Psychromonadaceae	nan	nan	1	nan	0	0	0	0	0
k__Bacteria;p__Proteobacteria;c__Gammaproteobacteria;o__Chromatiales;f__Halothiobacillaceae	nan	nan	1	nan	0	0	0	0	0
k__Bacteria;p__Proteobacteria;c__Gammaproteobacteria;o__Methylococcales;f__Methylococcaceae	nan	nan	1	nan	0	0	0	0	0
k__Bacteria;p__Spirochaetes;c__Spirochaetes;o__;f__	nan	nan	1	nan	0	0	0	0	0
k__Bacteria;p__TM6;c__SBRH58;o__;f__	nan	nan	1	nan	0	0	0	0	0
k__Bacteria;p__TM6;c__SJA-4;o__S1198;f__	nan	nan	1	nan	0	0	0	0	0
k__Bacteria;p__TM7;c__TM7-3;o__CW040;f__	nan	nan	1	nan	0	0	0	0	0
k__Bacteria;p__TM7;c__TM7-3;o__I025;f__Rs-045	nan	nan	1	nan	0	0	0	0	0
k__Bacteria;p__Verrucomicrobia;c__[Pedosphaerae];o__[Pedosphaerales];f__[Pedosphaeraceae]	nan	nan	1	nan	0	0	0	0	0
k__Bacteria;p__Verrucomicrobia;c__[Pedosphaerae];o__[Pedosphaerales];f__auto67_4W	nan	nan	1	nan	0	0	0	0	0

## Sheet: Clade_Genus
OTU	Test-Statistic	P	FDR_P	Bonferroni_P	Hominid_mean	Nasonia_mean	Mosquito_mean	Peromyscus_mean	Drosophila_mean
k__Bacteria;p__Firmicutes;c__Clostridia;o__Clostridiales;f__Lachnospiraceae;g__Butyrivibrio	301.193	5.99174e-64	6.46508e-61	6.46508e-61	0.0120584	0	0	0	0
k__Bacteria;p__Firmicutes;c__Clostridia;o__Clostridiales;f__Veillonellaceae;g__Anaerovibrio	288.627	3.07378e-61	1.6583e-58	3.31661e-58	0.00603384	0	0	0	0
k__Bacteria;p__Firmicutes;c__Clostridia;o__Clostridiales;f__Veillonellaceae;g__Megasphaera	278.043	5.88656e-59	2.1172e-56	6.3516e-56	0.0185627	0	2.21597e-06	0	0
k__Bacteria;p__Bacteroidetes;c__Bacteroidia;o__Bacteroidales;f__[Paraprevotellaceae];g__	276.145	1.51064e-58	3.25996e-56	1.62998e-55	0.00150183	0	0	0	0
k__Bacteria;p__Verrucomicrobia;c__Verruco-5;o__WCHB1-41;f__RFP12;g__	276.145	1.51064e-58	3.25996e-56	1.62998e-55	0.00243418	0	0	0	0
k__Bacteria;p__Firmicutes;c__Bacilli;o__Lactobacillales;f__Lactobacillaceae;g__	270.077	3.0697e-57	5.52035e-55	3.31221e-54	6.20476e-06	2.47625e-06	2.72198e-05	0	0.0528304
k__Bacteria;p__Proteobacteria;c__Gammaproteobacteria;o__Oceanospirillales;f__Halomonadaceae;g__Halomonas	265.035	3.74968e-56	5.77986e-54	4.0459e-53	6.14565e-06	0.000159864	0.0586442	0	1.66606e-06
k__Bacteria;p__Firmicutes;c__Bacilli;o__Bacillales;f__Bacillaceae;Other	264.44	5.03605e-56	6.79238e-54	5.4339e-53	0	7.94473e-05	0.062785	0	7.18479e-06
k__Bacteria;p__Firmicutes;c__Erysipelotrichi;o__Erysipelotrichales;f__Erysipelotrichaceae;g__RFN20	263.744	7.11339e-56	8.52816e-54	7.67535e-53	0.000476935	0	0	0	0
k__Bacteria;p__Proteobacteria;c__Alphaproteobacteria;o__Rhodospirillales;f__Acetobacteraceae;g__Acetobacter	251.608	2.93226e-53	3.14848e-51	3.16391e-50	6.18628e-05	0.000145133	3.15097e-05	0	0.560914
k__Bacteria;p__Proteobacteria;c__Gammaproteobacteria;o__Aeromonadales;f__Succinivibrionaceae;g__Succinivibrio	251.425	3.20976e-53	3.14848e-51	3.46333e-50	0.000810321	0	0	0	0
k__Bacteria;p__Proteobacteria;c__Betaproteobacteria;o__Burkholderiales;f__Comamonadaceae;g__Delftia	244.602	9.46754e-52	8.5129e-50	1.02155e-48	5.44139e-05	0.171449	0.0706515	0	0.00144556
k__Bacteria;p__Tenericutes;c__Mollicutes;o__RF39;f__;g__	240.558	7.03532e-51	5.83932e-49	7.59111e-48	0.00408157	0	7.43829e-06	0.0103678	0.000205008
k__Bacteria;p__Firmicutes;c__Clostridia;o__Clostridiales;f__Veillonellaceae;g__Selenomonas	239.188	1.388e-50	1.06975e-48	1.49765e-47	0.0012813	0	0	0	0
k__Bacteria;p__Proteobacteria;c__Deltaproteobacteria;o__Desulfovibrionales;f__Desulfovibrionaceae;g__	228.303	3.06168e-48	2.20237e-46	3.30355e-45	5.52259e-06	0	0	0.00523988	0
k__Bacteria;p__Firmicutes;c__Bacilli;o__Bacillales;f__Planococcaceae;g__Lysinibacillus	227.03	5.75252e-48	3.65116e-46	6.20697e-45	0.000391888	0	0	0	0
k__Bacteria;p__Tenericutes;c__Mollicutes;o__Acholeplasmatales;f__Acholeplasmataceae;Other	227.03	5.75252e-48	3.65116e-46	6.20697e-45	0.00175135	0	0	0	0
k__Bacteria;p__Proteobacteria;c__Epsilonproteobacteria;o__Campylobacterales;f__Helicobacteraceae;g__Flexispira	222.443	5.58751e-47	3.3494e-45	6.02893e-44	0	0	0	0.0183621	0
k__Bacteria;p__Proteobacteria;c__Gammaproteobacteria;o__Enterobacteriales;f__Enterobacteriaceae;g__Proteus	222.148	6.46517e-47	3.67154e-45	6.97592e-44	4.6992e-07	0.095222	3.45496e-05	0	0.000405734
k__Bacteria;p__Firmicutes;c__Clostridia;o__Clostridiales;f__;g__	221.392	9.40635e-47	5.07473e-45	1.01495e-43	0.0790292	0.00349123	4.23296e-05	0.181177	0.00343207
k__Bacteria;p__Bacteroidetes;c__Bacteroidia;o__Bacteroidales;f__[Odoribacteraceae];g__Odoribacter	218.177	4.62693e-46	2.37736e-44	4.99246e-43	5.16655e-06	0	0	0.00457506	0
k__Bacteria;p__Proteobacteria;c__Gammaproteobacteria;o__Enterobacteriales;f__Enterobacteriaceae;g__Trabulsiella	217.099	7.89244e-46	3.87089e-44	8.51595e-43	1.72784e-05	0	0.0102895	0	0
k__Bacteria;p__Spirochaetes;c__Spirochaetes;o__Sphaerochaetales;f__Sphaerochaetaceae;g__Sphaerochaeta	216.741	9.42211e-46	4.4202e-44	1.01665e-42	0.0172106	0	0	6.67923e-05	0
k__Bacteria;p__Firmicutes;c__Bacilli;o__Bacillales;f__Bacillaceae;g__Geobacillus	216.595	1.0128e-45	4.55336e-44	1.09281e-42	0	2.65174e-05	0.0017162	0	0
k__Bacteria;p__Proteobacteria;c__Alphaproteobacteria;o__Caulobacterales;f__Caulobacteraceae;g__	215.26	1.96277e-45	8.4713e-44	2.11783e-42	0.00146316	3.2354e-05	0.00267755	0	3.39955e-06
k__Bacteria;p__Tenericutes;c__Mollicutes;o__Anaeroplasmatales;f__Anaeroplasmataceae;Other	214.953	2.28504e-45	9.48293e-44	2.46556e-42	0.00010332	0	0	0	0
k__Bacteria;p__Proteobacteria;c__Alphaproteobacteria;o__Rhizobiales;f__Methylobacteriaceae;g__	214.318	3.12953e-45	1.25065e-43	3.37677e-42	8.80207e-07	0.187103	0.00381616	0	0.00108523
k__Bacteria;p__Proteobacteria;c__Betaproteobacteria;o__Burkholderiales;f__Oxalobacteraceae;g__Janthinobacterium	214.071	3.53788e-45	1.36335e-43	3.81737e-42	0.000212617	0.00349972	0.000100636	0	0.0103108
k__Bacteria;p__Actinobacteria;c__Actinobacteria;o__Actinomycetales;f__Corynebacteriaceae;g__Corynebacterium	213.957	3.74226e-45	1.39238e-43	4.0379e-42	9.42783e-06	0.0370759	0.0113115	2.31004e-05	0.00714727
k__Bacteria;p__Proteobacteria;c__Alphaproteobacteria;o__Rhizobiales;f__Methylobacteriaceae;g__Methylobacterium	212.987	6.05088e-45	2.1763e-43	6.5289e-42	0.000159964	0.0779321	0.000929537	0	0.000482613
k__Bacteria;p__Actinobacteria;c__Actinobacteria;o__Actinomycetales;f__Propionibacteriaceae;g__Propionibacterium	212.386	8.14942e-45	2.83653e-43	8.79323e-42	8.8413e-05	0.0423199	0.0139043	0	0.0174905
k__Bacteria;p__Bacteroidetes;c__Flavobacteriia;o__Flavobacteriales;f__[Weeksellaceae];g__Chryseobacterium	211.421	1.31412e-44	4.43106e-43	1.41794e-41	0.00596981	0.00514258	0.113347	0	0.0028956
k__Bacteria;p__Actinobacteria;c__Coriobacteriia;o__Coriobacteriales;f__Coriobacteriaceae;g__	211.015	1.60717e-44	5.25494e-43	1.73413e-41	0.0216606	0	0	0.00010095	6.92816e-06
k__Bacteria;p__Firmicutes;c__Clostridia;o__Clostridiales;f__Veillonellaceae;g__	209.833	2.88618e-44	9.15936e-43	3.11418e-41	0.0020052	0.00032773	0	0.020845	7.90851e-05
k__Bacteria;p__Deferribacteres;c__Deferribacteres;o__Deferribacterales;f__Deferribacteraceae;g__Mucispirillum	209.048	4.25678e-44	1.31231e-42	4.59307e-41	2.07043e-06	0	0	0.00869679	0
k__Bacteria;p__Cyanobacteria;c__4C0d-2;o__YS2;f__;g__	208.701	5.05592e-44	1.51537e-42	5.45534e-41	0.00236249	0	0	0.00358675	4.09713e-05
k__Bacteria;p__Bacteroidetes;c__Bacteroidia;o__Bacteroidales;f__S24-7;g__	207.502	9.15501e-44	2.6698e-42	9.87826e-41	0.00394781	0.00294921	1.88527e-05	0.349543	0.0013341
k__Bacteria;p__Proteobacteria;c__Betaproteobacteria;o__Procabacteriales;f__Procabacteriaceae;g__	205.564	2.39058e-43	6.78799e-42	2.57943e-40	2.4475e-06	0.00296589	0	0	0.00349756
k__Bacteria;p__Proteobacteria;c__Gammaproteobacteria;o__Pseudomonadales;f__Pseudomonadaceae;g__Pseudomonas	205.201	2.86137e-43	7.91645e-42	3.08741e-40	0.00194514	0.0157436	0.126975	0.000104145	0.0106457
k__Bacteria;p__Firmicutes;c__Erysipelotrichi;o__Erysipelotrichales;f__Erysipelotrichaceae;g__Bulleidia	204.057	5.04102e-43	1.35981e-41	5.43926e-40	0.000324724	0	9.22535e-06	0	0
k__Bacteria;p__Tenericutes;c__Mollicutes;o__Mycoplasmatales;f__Mycoplasmataceae;g__	203.98	5.2384e-43	1.37859e-41	5.65224e-40	1.06296e-05	9.79131e-05	0	0.010715	0
k__Bacteria;p__Firmicutes;c__Clostridia;o__Clostridiales;f__Veillonellaceae;Other	203.223	7.61946e-43	1.95748e-41	8.2214e-40	0.000238707	0	0	0	1.57576e-06
k__Bacteria;p__Firmicutes;c__Bacilli;o__Bacillales;f__Planococcaceae;g__Solibacillus	203.15	7.90085e-43	1.98256e-41	8.52502e-40	0.00337794	0	9.96579e-06	0	0
k__Bacteria;p__Bacteroidetes;c__Bacteroidia;o__Bacteroidales;f__RF16;g__	203.033	8.37011e-43	2.04062e-41	9.03135e-40	0.00621596	0	0	0.000321507	4.50347e-05
k__Bacteria;p__Firmicutes;c__Erysipelotrichi;o__Erysipelotrichales;f__Erysipelotrichaceae;g__p-75-a5	202.955	8.69958e-43	2.04062e-41	9.38685e-40	9.32312e-05	0	0	0	0
k__Bacteria;p__Tenericutes;c__Mollicutes;o__Acholeplasmatales;f__Acholeplasmataceae;g__Acholeplasma	202.955	8.69958e-43	2.04062e-41	9.38685e-40	0.000126539	0	0	0	0
k__Bacteria;p__Firmicutes;c__Clostridia;o__Clostridiales;f__Lachnospiraceae;g__	202.855	9.14271e-43	2.09893e-41	9.86499e-40	0.0542315	0.00227873	0.000115154	0.0411346	0.0036517
k__Bacteria;p__Proteobacteria;c__Gammaproteobacteria;o__Enterobacteriales;f__Enterobacteriaceae;g__Providencia	200.575	2.82716e-42	6.35522e-41	3.0505e-39	1.53669e-05	0.0544536	6.31357e-05	0	0.000714719
k__Bacteria;p__Firmicutes;c__Clostridia;o__Clostridiales;f__Ruminococcaceae;g__Oscillospira	199.276	5.37777e-42	1.18421e-40	5.80261e-39	0.00624029	0.000866737	1.42711e-05	0.0192937	0.000615665
k__Bacteria;p__TM7;c__TM7-3;o__CW040;f__F16;g__	196.687	1.93709e-41	4.18023e-40	2.09012e-38	2.62389e-05	0.0013634	0	0.0117148	0.000134815
k__Bacteria;p__Proteobacteria;c__Deltaproteobacteria;o__Desulfovibrionales;f__Desulfovibrionaceae;g__Desulfovibrio	196.63	1.99247e-41	4.21543e-40	2.14987e-38	0.00295478	0	0	0.0015942	9.27027e-05
k__Bacteria;p__Firmicutes;c__Bacilli;o__Bacillales;f__Paenibacillaceae;g__Paenibacillus	193.558	9.1119e-41	1.89072e-39	9.83175e-38	0.000523256	0.0574928	0.000122834	0	0.000821295
k__Bacteria;p__Firmicutes;c__Bacilli;o__Bacillales;f__Planococcaceae;g__Rummeliibacillus	191.036	3.17432e-40	6.34275e-39	3.42509e-37	0.00416352	0	0	0	0
k__Bacteria;p__Tenericutes;c__Mollicutes;o__Anaeroplasmatales;f__Anaeroplasmataceae;g__	191.036	3.17432e-40	6.34275e-39	3.42509e-37	5.75165e-05	0	0	0	0
k__Bacteria;p__Firmicutes;c__Clostridia;o__Clostridiales;f__Lachnospiraceae;g__[Ruminococcus]	190.289	4.59419e-40	9.01296e-39	4.95713e-37	0.00106722	0	7.35354e-06	0.00704228	0.00133952
k__Bacteria;p__Firmicutes;c__Clostridia;o__Clostridiales;f__[Mogibacteriaceae];g__Anaerovorax	189.37	7.23945e-40	1.39489e-38	7.81136e-37	0.00132379	0	0	1.83744e-05	0
k__Bacteria;p__Actinobacteria;c__Coriobacteriia;o__Coriobacteriales;f__Coriobacteriaceae;Other	188.909	9.09419e-40	1.72151e-38	9.81263e-37	0.000398301	0	0	0	1.73734e-05
k__Bacteria;p__Proteobacteria;c__Betaproteobacteria;o__Burkholderiales;f__Comamonadaceae;g__Polaromonas	188.088	1.36501e-39	2.53938e-38	1.47284e-36	6.52103e-07	0.00454851	0	0	0.00233449
k__Bacteria;p__Firmicutes;c__Bacilli;o__Bacillales;f__Bacillaceae;g__	187.264	2.05195e-39	3.70378e-38	2.21405e-36	1.14573e-05	0.000601641	0.00468013	0	8.70606e-05
k__Bacteria;p__Proteobacteria;c__Gammaproteobacteria;o__Xanthomonadales;f__Xanthomonadaceae;g__Stenotrophomonas	187.257	2.05956e-39	3.70378e-38	2.22227e-36	0.00922535	0.0322719	0.00411529	0	0.000604366
k__Bacteria;p__Proteobacteria;c__Alphaproteobacteria;o__Sphingomonadales;f__Sphingomonadaceae;g__Sphingomonas	185.17	5.78151e-39	1.02266e-37	6.23825e-36	0.00043459	0.00750072	0.00215117	0	0.000790321
k__Bacteria;p__Firmicutes;c__Clostridia;o__Clostridiales;f__Ruminococcaceae;g__Ruminococcus	182.678	1.9831e-38	3.43273e-37	2.13976e-35	0.00776451	0.00045571	3.22295e-06	0.0169378	0.00202652
k__Bacteria;p__Actinobacteria;c__Actinobacteria;o__Actinomycetales;f__Micrococcaceae;g__	182.657	2.00428e-38	3.43273e-37	2.16262e-35	9.79115e-06	0.00644068	0.0210146	3.95238e-06	0.00384995
k__Bacteria;p__Firmicutes;c__Bacilli;o__Lactobacillales;f__Leuconostocaceae;g__Leuconostoc	181.209	4.10091e-38	6.91388e-37	4.42488e-35	0.00116191	4.4356e-05	2.27555e-05	0	2.74085e-05
k__Archaea;p__Euryarchaeota;c__Methanobacteria;o__Methanobacteriales;f__Methanobacteriaceae;g__Methanobrevibacter	179.196	1.10995e-37	1.8146e-36	1.19764e-34	0.000244918	0	0	0	0
k__Bacteria;p__Bacteroidetes;c__Bacteroidia;o__Bacteroidales;f__Porphyromonadaceae;g__Dysgonomonas	179.196	1.10995e-37	1.8146e-36	1.19764e-34	0.000414853	0	0	0	0
k__Bacteria;p__Actinobacteria;c__Actinobacteria;o__Actinomycetales;f__Micrococcaceae;g__Nesterenkonia	178.947	1.25498e-37	2.02108e-36	1.35412e-34	0	4.09782e-06	0.000687875	0	0
k__Bacteria;p__Firmicutes;c__Bacilli;o__Bacillales;f__Alicyclobacillaceae;g__Alicyclobacillus	178.775	1.36634e-37	2.16806e-36	1.47428e-34	0	0	0.000859326	0	0
k__Bacteria;p__Firmicutes;c__Clostridia;o__Clostridiales;f__Lachnospiraceae;Other	177.096	3.1337e-37	4.90038e-36	3.38127e-34	0.0236128	7.8773e-05	1.35658e-05	0.00408123	0.00211587
k__Bacteria;p__Firmicutes;c__Clostridia;o__Clostridiales;f__Ruminococcaceae;g__	176.916	3.42588e-37	5.28075e-36	3.69653e-34	0.103449	0.00104346	9.40975e-05	0.0303734	0.0331293
k__Bacteria;p__Firmicutes;c__Clostridia;o__Clostridiales;f__Veillonellaceae;g__Phascolarctobacterium	176.287	4.67559e-37	7.10557e-36	5.04496e-34	0.0129823	0	0	0	0.000481142
k__Bacteria;p__Bacteroidetes;c__Flavobacteriia;o__Flavobacteriales;f__[Weeksellaceae];g__Wautersiella	175.848	5.80774e-37	8.65128e-36	6.26655e-34	0.0183858	0	3.47082e-05	0	0
k__Bacteria;p__Firmicutes;c__Clostridia;o__Clostridiales;f__Lachnospiraceae;g__Dorea	175.833	5.85304e-37	8.65128e-36	6.31543e-34	0.00388188	5.62646e-05	0	0.00287913	0.000301882
k__Bacteria;p__Proteobacteria;c__Alphaproteobacteria;o__Sphingomonadales;f__Sphingomonadaceae;g__Sphingobium	173.121	2.23692e-36	3.26167e-35	2.41364e-33	0.000217715	0.00366002	0.000640082	0	2.09498e-05
k__Bacteria;p__Proteobacteria;c__Gammaproteobacteria;o__Enterobacteriales;f__Enterobacteriaceae;g__Morganella	171.378	5.29202e-36	7.61346e-35	5.71009e-33	5.6164e-05	0.0125481	7.3449e-06	0	6.738e-05
k__Bacteria;p__Proteobacteria;c__Betaproteobacteria;o__Burkholderiales;f__Alcaligenaceae;Other	169.791	1.15976e-35	1.64656e-34	1.25138e-32	4.23998e-07	0.000524364	0.000247315	0	7.37953e-06
k__Bacteria;p__Actinobacteria;c__Actinobacteria;o__Actinomycetales;f__Streptomycetaceae;g__Streptomyces	169.565	1.29664e-35	1.81698e-34	1.39908e-32	4.23998e-07	0	0.000976007	0	0
k__Bacteria;p__Firmicutes;c__Clostridia;o__Clostridiales;f__Lachnospiraceae;g__Coprococcus	169.269	1.50071e-35	2.07598e-34	1.61927e-32	0.00353142	0.000933057	8.51925e-06	0.015616	0.00315468
k__Bacteria;p__Proteobacteria;c__Betaproteobacteria;o__Burkholderiales;f__Comamonadaceae;g__Roseateles	168.007	2.80021e-35	3.82459e-34	3.02143e-32	4.35852e-05	0.000272897	0.0195578	0	1.91805e-06
k__Bacteria;p__Proteobacteria;c__Gammaproteobacteria;o__Pseudomonadales;f__Moraxellaceae;g__Acinetobacter	167.499	3.59865e-35	4.85368e-34	3.88295e-32	0.0718823	0.00677374	0.209714	8.51888e-05	0.0482039
k__Bacteria;p__Firmicutes;c__Clostridia;o__Clostridiales;Other;Other	166.736	5.24724e-35	6.98985e-34	5.66178e-32	0.0103794	0.000118354	1.45171e-05	0.00391869	0.000464493
k__Bacteria;p__Bacteroidetes;c__Flavobacteriia;o__Flavobacteriales;f__Flavobacteriaceae;g__Flavobacterium	166.019	7.47832e-35	9.84038e-34	8.06911e-32	0.00726103	0.00415626	0.000334408	0	0.00449929
k__Bacteria;p__Firmicutes;c__Clostridia;o__Clostridiales;f__Ruminococcaceae;Other	165.216	1.11212e-34	1.44576e-33	1.19998e-31	0.00262922	5.19812e-05	0	0.00164969	0.000233439
k__Bacteria;p__Proteobacteria;c__Betaproteobacteria;o__Burkholderiales;f__Alcaligenaceae;g__Achromobacter	164.766	1.38892e-34	1.78411e-33	1.49865e-31	2.87707e-05	0.000982816	0.00304105	0	0
k__Bacteria;p__Firmicutes;c__Clostridia;o__Clostridiales;f__[Mogibacteriaceae];Other	163.474	2.62893e-34	3.3372e-33	2.83662e-31	0.000170159	0	0	0.000111912	0
k__Bacteria;p__Proteobacteria;c__Epsilonproteobacteria;o__Campylobacterales;f__Helicobacteraceae;g__Helicobacter	162.988	3.34195e-34	4.19298e-33	3.60596e-31	0	0.000158561	0	0.0138009	1.55526e-05
k__Bacteria;p__Bacteroidetes;c__Bacteroidia;o__Bacteroidales;Other;Other	160.065	1.41601e-33	1.75618e-32	1.52787e-30	0.000542934	0.000169069	0	0.00658582	6.75111e-06
k__Bacteria;p__Proteobacteria;c__Epsilonproteobacteria;o__Campylobacterales;f__Helicobacteraceae;g__	159.677	1.71507e-33	2.10291e-32	1.85056e-30	6.30795e-06	0.000158802	0	0.00517956	2.31015e-05
k__Bacteria;p__Firmicutes;c__Bacilli;o__Bacillales;f__Staphylococcaceae;g__Staphylococcus	159.239	2.12869e-33	2.58074e-32	2.29686e-30	0.00189001	0.00704618	0.00321148	1.80571e-05	0.00281145
k__Bacteria;p__Firmicutes;c__Clostridia;o__Clostridiales;f__Ruminococcaceae;g__Faecalibacterium	158.218	3.52463e-33	4.22563e-32	3.80307e-30	0.00704613	0	8.46199e-06	0	0.000732849
k__Bacteria;p__Bacteroidetes;c__Flavobacteriia;o__Flavobacteriales;f__Flavobacteriaceae;g__	158.18	3.59127e-33	4.25821e-32	3.87498e-30	0.0095125	0	5.42991e-06	0	0
k__Bacteria;p__Actinobacteria;c__Coriobacteriia;o__Coriobacteriales;f__Coriobacteriaceae;g__Adlercreutzia	157.851	4.22382e-33	4.95381e-32	4.5575e-30	0.00403142	0	0	0.000179252	3.32177e-05
k__Bacteria;p__Verrucomicrobia;c__Opitutae;o__[Cerasicoccales];f__[Cerasicoccaceae];g__	157.651	4.66191e-33	5.40881e-32	5.0302e-30	0.000311391	0	0	0	3.1694e-05
k__Bacteria;p__Firmicutes;c__Erysipelotrichi;o__Erysipelotrichales;f__Erysipelotrichaceae;g__[Eubacterium]	156.983	6.48466e-33	7.44356e-32	6.99694e-30	0.00108184	0.000267554	1.49749e-05	0	6.36956e-05
k__Bacteria;p__Firmicutes;c__Clostridia;o__Clostridiales;f__[Mogibacteriaceae];g__Mogibacterium	155.748	1.19337e-32	1.35542e-31	1.28765e-29	0.000210119	0	0	0	0
k__Bacteria;p__Firmicutes;c__Clostridia;o__Clostridiales;f__Eubacteriaceae;g__Anaerofustis	155.717	1.21123e-32	1.36138e-31	1.30692e-29	0.000172067	0	0	2.84317e-06	0
k__Bacteria;p__Proteobacteria;c__Betaproteobacteria;o__Burkholderiales;f__Comamonadaceae;g__	155.455	1.37872e-32	1.53365e-31	1.48764e-29	0.00156521	0.00749605	0.0228105	0	0.00597116
k__Bacteria;p__Bacteroidetes;c__Bacteroidia;o__Bacteroidales;f__p-2534-18B5;g__	155.276	1.50593e-32	1.65806e-31	1.6249e-29	0.0025273	0	0	1.80571e-05	0
k__Bacteria;p__Firmicutes;c__Bacilli;o__Bacillales;f__Planococcaceae;Other	154.819	1.88747e-32	2.05715e-31	2.03658e-29	7.85165e-05	0	6.92842e-06	0	0
k__Bacteria;p__Firmicutes;c__Erysipelotrichi;o__Erysipelotrichales;f__Erysipelotrichaceae;g__Allobaculum	154.681	2.02088e-32	2.18053e-31	2.18053e-29	0	0.000485122	0	0.0699236	0.000228658
k__Bacteria;p__Firmicutes;c__Clostridia;o__Clostridiales;f__Veillonellaceae;g__Dialister	154.62	2.0823e-32	2.22455e-31	2.2468e-29	0.0409057	4.72264e-05	0.000194854	0	7.99662e-05
k__Bacteria;p__Actinobacteria;c__Actinobacteria;o__Actinomycetales;f__Microbacteriaceae;g__Leucobacter	151.238	1.1053e-31	1.16924e-30	1.19262e-28	0.000131225	1.48849e-05	0.00454604	0	1.83883e-05
k__Bacteria;p__Spirochaetes;c__Spirochaetes;o__Spirochaetales;f__Spirochaetaceae;g__Treponema	151.021	1.23034e-31	1.28887e-30	1.32754e-28	0.00181596	0.000179935	0	0.0310622	3.35805e-05
k__Bacteria;p__Bacteroidetes;c__Sphingobacteriia;o__Sphingobacteriales;f__Sphingobacteriaceae;g__Pedobacter	150.749	1.40657e-31	1.45931e-30	1.51768e-28	0.000861171	0.000713858	0.00611322	0	0.00346659
k__Bacteria;p__Spirochaetes;c__Spirochaetes;o__Spirochaetales;f__Spirochaetaceae;g__Spirochaeta	149.32	2.84686e-31	2.90162e-30	3.07176e-28	0.00118491	0.000117954	0	0	2.39013e-05
k__Bacteria;p__Proteobacteria;c__Alphaproteobacteria;o__Rhizobiales;f__;g__	149.318	2.85052e-31	2.90162e-30	3.07571e-28	3.63935e-05	0.00249016	0.00121685	0	9.32526e-05
k__Bacteria;p__Proteobacteria;c__Betaproteobacteria;o__Burkholderiales;f__Comamonadaceae;g__Rhodoferax	147.387	7.3887e-31	7.45085e-30	7.97241e-28	0.000210375	0.00175763	7.47434e-06	0	0.00153586
k__Archaea;p__Euryarchaeota;c__Thermoplasmata;o__E2;f__[Methanomassiliicoccaceae];g__vadinCA11	144.139	3.66702e-30	3.5646e-29	3.95671e-27	9.39351e-05	0	0	0	0
k__Bacteria;p__Bacteroidetes;c__Flavobacteriia;o__Flavobacteriales;f__Flavobacteriaceae;Other	144.139	3.66702e-30	3.5646e-29	3.95671e-27	0.00206859	0	0	0	0
k__Bacteria;p__Firmicutes;c__Clostridia;o__Clostridiales;f__Clostridiaceae;g__Sarcina	144.139	3.66702e-30	3.5646e-29	3.95671e-27	0.000290008	0	0	0	0
k__Bacteria;p__Tenericutes;c__Mollicutes;o__Acholeplasmatales;Other;Other	144.139	3.66702e-30	3.5646e-29	3.95671e-27	0.000492535	0	0	0	0
k__Bacteria;p__Proteobacteria;c__Epsilonproteobacteria;o__Campylobacterales;f__Helicobacteraceae;Other	143.828	4.27563e-30	4.11911e-29	4.6134e-27	0	0	0	0.0010762	0
k__Bacteria;p__Proteobacteria;c__Betaproteobacteria;o__Burkholderiales;f__Alcaligenaceae;g__Sutterella	143.604	4.77443e-30	4.55895e-29	5.15161e-27	0.00166204	0.000152127	1.49487e-05	0.00262051	0.000114398
k__Bacteria;p__Proteobacteria;c__Gammaproteobacteria;o__Enterobacteriales;f__Enterobacteriaceae;Other	142.708	7.42639e-30	7.02902e-29	8.01308e-27	0.000449363	0.0109432	0.000414575	1.68821e-05	0.000104771
k__Bacteria;p__Firmicutes;c__Clostridia;o__Clostridiales;f__Christensenellaceae;g__	142.307	9.05283e-30	8.49392e-29	9.768e-27	0.00226416	0	0	1.79319e-05	0.000160056
k__Bacteria;p__Proteobacteria;c__Betaproteobacteria;o__Burkholderiales;f__Comamonadaceae;g__Variovorax	140.854	1.85315e-29	1.72375e-28	1.99955e-26	2.37688e-05	0.00269425	0.000544598	0	0.00230462
k__Bacteria;p__Bacteroidetes;c__Bacteroidia;o__Bacteroidales;f__Rikenellaceae;g__	137.16	1.14447e-28	1.05546e-27	1.23488e-25	0.000844072	3.97702e-05	0	0.00478613	0.00229022
k__Bacteria;p__Firmicutes;c__Bacilli;o__Lactobacillales;f__Streptococcaceae;g__Streptococcus	136.9	1.30062e-28	1.1893e-27	1.40337e-25	0.00307254	0.0124501	0.00349697	4.49827e-05	0.00390963
k__Bacteria;p__Fibrobacteres;c__Fibrobacteria;o__Fibrobacterales;f__Fibrobacteraceae;g__Fibrobacter	136.373	1.68655e-28	1.52923e-27	1.81978e-25	0.00103651	0	0	0.00113993	0
k__Bacteria;p__Proteobacteria;c__Betaproteobacteria;o__Burkholderiales;f__Comamonadaceae;Other	136.322	1.72956e-28	1.55516e-27	1.8662e-25	0.00370717	0.0027444	0.00106434	0	0.000634291
k__Bacteria;p__Actinobacteria;c__Coriobacteriia;o__Coriobacteriales;f__Coriobacteriaceae;g__Collinsella	135.37	2.76421e-28	2.46494e-27	2.98258e-25	0.00396075	1.09472e-05	1.41769e-05	1.94047e-06	0.00128214
k__Bacteria;p__Firmicutes;c__Clostridia;o__Clostridiales;f__[Mogibacteriaceae];g__	134.447	4.35696e-28	3.85341e-27	4.70116e-25	0.0172927	0.000207924	3.60702e-05	0.000505388	0.00020527
k__Bacteria;p__Proteobacteria;c__Gammaproteobacteria;o__Pseudomonadales;Other;Other	133.637	6.4914e-28	5.69449e-27	7.00422e-25	3.39773e-06	0.000161553	0.00333958	0	9.14744e-05
k__Bacteria;p__Firmicutes;c__Clostridia;o__Clostridiales;f__Lachnospiraceae;g__Lachnospira	133.299	7.66952e-28	6.67372e-27	8.27541e-25	0.00441337	0	1.23369e-05	3.35484e-05	0.000243091
k__Bacteria;p__Proteobacteria;c__Gammaproteobacteria;o__Enterobacteriales;f__Enterobacteriaceae;g__Klebsiella	132.86	9.52122e-28	8.21871e-27	1.02734e-24	0.000308224	1.50303e-06	0	0	0
k__Bacteria;p__Bacteroidetes;c__Bacteroidia;o__Bacteroidales;f__[Paraprevotellaceae];Other	132.607	1.07836e-27	9.23453e-27	1.16355e-24	4.44524e-05	0	0	0	0
k__Bacteria;p__Proteobacteria;c__Alphaproteobacteria;o__Rhodospirillales;f__Acetobacteraceae;g__	132.492	1.14141e-27	9.65945e-27	1.23159e-24	3.15637e-05	0.00038764	0.000442754	0	0.0619464
k__Bacteria;p__Bacteroidetes;c__Bacteroidia;o__Bacteroidales;f__Porphyromonadaceae;g__	132.484	1.14588e-27	9.65945e-27	1.23641e-24	0.00275006	0.00073003	9.30554e-06	0	0.000248976
k__Bacteria;p__Proteobacteria;c__Gammaproteobacteria;o__Oceanospirillales;f__Halomonadaceae;g__	132.251	1.28488e-27	1.07472e-26	1.38639e-24	0.00229059	7.57054e-06	0.000539667	0	1.32888e-05
k__Bacteria;p__Firmicutes;c__Bacilli;o__Lactobacillales;Other;Other	131.869	1.55142e-27	1.28768e-26	1.67398e-24	4.09103e-05	0	0	0	1.65417e-06
k__Bacteria;p__Actinobacteria;c__Actinobacteria;o__Actinomycetales;f__Microbacteriaceae;g__Microbacterium	131.052	2.31921e-27	1.91025e-26	2.50243e-24	0.000613679	0.00121252	0.00995612	0	0.00045585
k__Bacteria;p__Firmicutes;c__Clostridia;o__Clostridiales;f__Lachnospiraceae;g__Blautia	130.795	2.63216e-27	2.1516e-26	2.84011e-24	0.0434949	0.0001357	0.00015377	0.00019777	0.00299356
k__Bacteria;p__Proteobacteria;c__Alphaproteobacteria;o__Rhodobacterales;f__Rhodobacteraceae;g__Paracoccus	130.343	3.28827e-27	2.6677e-26	3.54805e-24	0.00015155	0.00138801	0.00123353	0	1.72999e-05
k__Bacteria;p__Actinobacteria;c__Coriobacteriia;o__Coriobacteriales;f__Coriobacteriaceae;g__Atopobium	129.19	5.80172e-27	4.67168e-26	6.26005e-24	0.000104912	0	9.28428e-06	0	1.46346e-05
k__Bacteria;p__Proteobacteria;c__Betaproteobacteria;o__Burkholderiales;f__Oxalobacteraceae;g__	129.058	6.19243e-27	4.94936e-26	6.68163e-24	0.00129101	0.0033817	0.00140651	0	0.00534724
k__Bacteria;p__Proteobacteria;c__Betaproteobacteria;o__Burkholderiales;f__Comamonadaceae;g__Pelomonas	128.978	6.44003e-27	5.10941e-26	6.94879e-24	5.15913e-05	0.000635114	0.0138981	0	0.000299033
k__Bacteria;p__OD1;c__ZB2;o__;f__;g__	127.896	1.09729e-26	8.64218e-26	1.18398e-23	0	0.00224655	0.00017476	0	0.00115494
k__Bacteria;p__Proteobacteria;c__Alphaproteobacteria;o__Rhizobiales;f__Rhizobiaceae;g__Agrobacterium	124.926	4.7328e-26	3.7005e-25	5.10669e-23	0.00101568	0.00176192	0.00643712	0	1.26081e-05
k__Bacteria;p__Proteobacteria;c__Gammaproteobacteria;o__Alteromonadales;f__Shewanellaceae;g__Shewanella	123.661	8.81915e-26	6.84594e-25	9.51586e-23	2.24685e-06	9.21151e-06	0.000250402	0	0
k__Bacteria;p__Bacteroidetes;c__Bacteroidia;o__Bacteroidales;f__;g__	123.235	1.08776e-25	8.3835e-25	1.17369e-22	0.0436277	0.000302494	9.01825e-07	0.000353871	0.000629431
k__Bacteria;p__Bacteroidetes;c__Bacteroidia;o__Bacteroidales;f__[Paraprevotellaceae];g__YRC22	123.002	1.21991e-25	9.33535e-25	1.31628e-22	0.00117531	2.07264e-05	0	0.00101465	0
k__Bacteria;p__Proteobacteria;c__Betaproteobacteria;o__Burkholderiales;f__Oxalobacteraceae;g__Oxalobacter	121.385	2.70313e-25	2.054e-24	2.91668e-22	0.00103616	0	0	0.000303668	0
k__Bacteria;p__Proteobacteria;c__Deltaproteobacteria;o__GMD14H09;f__;g__	121.151	3.03256e-25	2.2882e-24	3.27213e-22	0.000303273	0	0	0	0
k__Bacteria;p__Lentisphaerae;c__[Lentisphaeria];o__Z20;f__R4-45B;g__	121.077	3.14444e-25	2.35615e-24	3.39285e-22	0.00108724	0	0	5.41712e-05	0
k__Bacteria;p__Proteobacteria;c__Gammaproteobacteria;o__Enterobacteriales;f__Enterobacteriaceae;g__	120.929	3.38262e-25	2.51713e-24	3.64985e-22	0.0140041	0.0039987	0.0251166	0.000610455	0.00163877
k__Bacteria;p__Proteobacteria;c__Gammaproteobacteria;o__Pseudomonadales;f__Moraxellaceae;g__	119.607	6.47966e-25	4.78873e-24	6.99155e-22	0.00020145	0.00309781	0.000108523	0	0.00176745
k__Bacteria;p__Proteobacteria;c__Alphaproteobacteria;o__Caulobacterales;f__Caulobacteraceae;g__Phenylobacterium	118.918	9.09473e-25	6.67566e-24	9.81321e-22	3.67507e-05	0.00130488	1.33107e-06	0	1.96127e-05
k__Bacteria;p__Tenericutes;c__Mollicutes;o__Anaeroplasmatales;f__Anaeroplasmataceae;g__Anaeroplasma	118.853	9.38814e-25	6.84446e-24	1.01298e-21	3.13767e-05	0	0	0.00338739	1.83457e-05
k__Bacteria;p__Proteobacteria;c__Alphaproteobacteria;o__Rhodospirillales;f__Rhodospirillaceae;g__Azospirillum	118.09	1.3661e-24	9.89279e-24	1.47403e-21	9.55939e-06	0.000303616	0.00180132	0	0
k__Bacteria;p__Firmicutes;c__Clostridia;o__Clostridiales;f__Peptococcaceae;g__	116.771	2.61308e-24	1.87968e-23	2.81951e-21	5.88237e-05	7.39899e-05	0	0.000566781	0
k__Bacteria;p__Bacteroidetes;c__Bacteroidia;o__Bacteroidales;f__Porphyromonadaceae;g__Parabacteroides	115.244	5.53416e-24	3.95454e-23	5.97136e-21	0.00180838	2.01689e-06	0	0.00127973	0.00407779
k__Bacteria;p__Bacteroidetes;c__Sphingobacteriia;o__Sphingobacteriales;f__Sphingobacteriaceae;g__Sphingobacterium	114.953	6.38762e-24	4.53437e-23	6.89224e-21	0.00791423	0.000235939	0.0149526	0	2.85823e-05
k__Bacteria;p__Firmicutes;c__Clostridia;o__Clostridiales;f__Lachnospiraceae;g__Anaerostipes	113.883	1.08068e-23	7.62124e-23	1.16605e-20	0.000593469	0	0	0.00113998	3.31355e-05
k__Bacteria;p__Firmicutes;c__Bacilli;o__Lactobacillales;f__Lactobacillaceae;g__Lactobacillus	113.697	1.18408e-23	8.29626e-23	1.27762e-20	0.00167719	0.000867911	0.000314015	0.0348415	0.0279543
k__Bacteria;p__Firmicutes;c__Clostridia;o__Thermoanaerobacterales;f__Caldicellulosiruptoraceae;g__Caldicellulosiruptor	112.221	2.44482e-23	1.70191e-22	2.63796e-20	0	0	0.000426036	0	0
k__Bacteria;p__Firmicutes;c__Clostridia;o__Clostridiales;f__Clostridiaceae;Other	111.129	4.1794e-23	2.89075e-22	4.50957e-20	0.000300092	0	1.74152e-05	1.20224e-06	2.63559e-05
k__Archaea;p__Euryarchaeota;c__Methanobacteria;o__Methanobacteriales;f__Methanobacteriaceae;g__Methanosphaera	109.77	8.14716e-23	5.39312e-22	8.79078e-20	8.54757e-05	0	0	0	0
k__Bacteria;p__Bacteroidetes;c__Bacteroidia;o__Bacteroidales;f__Bacteroidaceae;g__	109.77	8.14716e-23	5.39312e-22	8.79078e-20	0.000117871	0	0	0	0
k__Bacteria;p__Bacteroidetes;c__Bacteroidia;o__Bacteroidales;f__Porphyromonadaceae;Other	109.77	8.14716e-23	5.39312e-22	8.79078e-20	0.000380545	0	0	0	0
k__Bacteria;p__Bacteroidetes;c__Bacteroidia;o__Bacteroidales;f__Porphyromonadaceae;g__Candidatus Azobacteroides	109.77	8.14716e-23	5.39312e-22	8.79078e-20	0.00033914	0	0	0	0
k__Bacteria;p__Chloroflexi;c__Anaerolineae;o__Anaerolineales;f__Anaerolinaceae;g__SHD-231	109.77	8.14716e-23	5.39312e-22	8.79078e-20	4.30154e-05	0	0	0	0
k__Bacteria;p__Firmicutes;c__Erysipelotrichi;o__Erysipelotrichales;f__Erysipelotrichaceae;Other	109.77	8.14716e-23	5.39312e-22	8.79078e-20	0.000156549	0	0	0	0
k__Bacteria;p__Firmicutes;c__Erysipelotrichi;o__Erysipelotrichales;f__Erysipelotrichaceae;g__L7A_E11	109.77	8.14716e-23	5.39312e-22	8.79078e-20	5.71552e-05	0	0	0	0
k__Bacteria;p__Firmicutes;c__Erysipelotrichi;o__Erysipelotrichales;f__Erysipelotrichaceae;g__	109.563	9.02116e-23	5.93526e-22	9.73383e-20	0.0020781	0	0	0.000717521	0.000954536
k__Bacteria;p__Bacteroidetes;c__Bacteroidia;o__Bacteroidales;f__Prevotellaceae;g__Prevotella	109.383	9.85139e-23	6.44221e-22	1.06296e-19	0.0630045	0.00123592	0.000814341	0.0221826	0.00153034
k__Bacteria;p__Proteobacteria;c__Alphaproteobacteria;o__Sphingomonadales;f__Sphingomonadaceae;g__Novosphingobium	108.757	1.34e-22	8.71e-22	1.44586e-19	0.000703307	0.00103105	0.00307001	0	7.09739e-05
k__Bacteria;p__Proteobacteria;c__Betaproteobacteria;o__Burkholderiales;f__Burkholderiaceae;g__Burkholderia	107.953	1.98802e-22	1.28448e-21	2.14508e-19	1.96365e-05	0.00022595	0.00723805	0	0.000324129
k__Bacteria;p__Proteobacteria;c__Gammaproteobacteria;o__Enterobacteriales;f__Enterobacteriaceae;g__Serratia	106.615	3.83398e-22	2.46242e-21	4.13687e-19	0.00210933	0.000793621	5.62667e-05	0	0.000221208
k__Bacteria;p__Bacteroidetes;c__Cytophagia;o__Cytophagales;f__Cytophagaceae;g__Leadbetterella	105.705	5.99178e-22	3.82552e-21	6.46513e-19	0.0115529	2.68977e-05	0	0	3.46497e-05
k__Bacteria;p__Proteobacteria;c__Betaproteobacteria;o__Neisseriales;f__Neisseriaceae;g__Vogesella	105.401	6.95841e-22	4.41654e-21	7.50812e-19	0	0	0.0041996	0	1.34015e-05
k__Bacteria;p__Bacteroidetes;c__Bacteroidia;o__Bacteroidales;f__Rikenellaceae;g__AF12	104.975	8.57516e-22	5.41088e-21	9.2526e-19	0	0	0	0.000810814	0
k__Bacteria;p__Firmicutes;c__Clostridia;o__Clostridiales;f__Lachnospiraceae;g__Roseburia	104.744	9.60176e-22	6.02343e-21	1.03603e-18	0.00225264	0	0	0.000144447	0.000229335
k__Bacteria;p__Proteobacteria;c__Gammaproteobacteria;o__Xanthomonadales;f__Xanthomonadaceae;g__	104.363	1.15782e-21	7.22132e-21	1.24929e-18	0.000300204	0.000549086	0.000167716	0	0.000103693
k__Bacteria;p__Proteobacteria;c__Alphaproteobacteria;o__;f__;g__	104.213	1.2463e-21	7.72848e-21	1.34476e-18	0.000417079	1.58617e-05	1.53957e-05	0.00104879	8.98773e-05
k__Bacteria;p__Proteobacteria;c__Betaproteobacteria;o__Neisseriales;f__Neisseriaceae;g__Vitreoscilla	103.93	1.43201e-21	8.82936e-21	1.54514e-18	0.0010891	0	0	0	1.26933e-05
k__Bacteria;p__Proteobacteria;c__Gammaproteobacteria;o__Alteromonadales;f__Alteromonadaceae;g__Cellvibrio	103.506	1.76283e-21	1.08074e-20	1.9021e-18	0.000530441	1.19025e-06	0	0	3.84941e-06
k__Bacteria;p__Proteobacteria;c__Alphaproteobacteria;o__Caulobacterales;f__Caulobacteraceae;Other	102.595	2.75654e-21	1.6804e-20	2.97431e-18	6.4675e-05	2.68997e-06	0.000448604	0	7.83887e-05
k__Bacteria;p__Bacteroidetes;c__Bacteroidia;o__Bacteroidales;f__Bacteroidaceae;g__Bacteroides	102.457	2.94937e-21	1.78785e-20	3.18237e-18	0.00364208	0.000864064	0.000115988	0.00609229	0.0267433
k__Bacteria;p__Bacteroidetes;c__Bacteroidia;o__Bacteroidales;f__[Paraprevotellaceae];g__CF231	102.184	3.3712e-21	2.03213e-20	3.63752e-18	0.000126056	2.11134e-05	0	0.00267854	0
k__Bacteria;p__Proteobacteria;c__Betaproteobacteria;o__Rhodocyclales;f__Rhodocyclaceae;g__	99.872	1.04734e-20	6.27823e-20	1.13008e-17	8.09529e-05	5.08974e-05	1.18225e-05	0	1.80758e-05
k__Bacteria;p__Bacteroidetes;c__Bacteroidia;o__Bacteroidales;f__[Paraprevotellaceae];g__[Prevotella]	99.7936	1.08838e-20	6.4882e-20	1.17436e-17	0.0138957	0.000512314	0.000190887	0.00212703	1.46657e-05
k__Bacteria;p__Firmicutes;c__Bacilli;o__Lactobacillales;f__Leuconostocaceae;g__	99.346	1.3554e-20	8.03558e-20	1.46248e-17	0.000664304	0	0	0	3.78709e-05
k__Bacteria;p__Proteobacteria;c__Gammaproteobacteria;o__Xanthomonadales;f__Xanthomonadaceae;Other	98.5035	2.04826e-20	1.20769e-19	2.21008e-17	0.000775544	8.26162e-05	0.000119361	0	0
k__Bacteria;p__Actinobacteria;c__Actinobacteria;o__Actinomycetales;f__Jonesiaceae;g__	98.4642	2.08806e-20	1.2113e-19	2.25301e-17	0.00166219	0	0	0	0
k__Bacteria;p__Firmicutes;c__Clostridia;Other;Other;Other	98.4642	2.08806e-20	1.2113e-19	2.25301e-17	8.46323e-05	0	0	0	0
k__Bacteria;p__Proteobacteria;c__Gammaproteobacteria;o__Alteromonadales;f__Alteromonadaceae;Other	98.4642	2.08806e-20	1.2113e-19	2.25301e-17	0.000207726	0	0	0	0
k__Bacteria;p__Proteobacteria;c__Alphaproteobacteria;o__Rickettsiales;f__mitochondria;g__	98.1488	2.43705e-20	1.40619e-19	2.62958e-17	4.60701e-05	0.000149135	0.00092394	0	0.00124818
k__Bacteria;p__Proteobacteria;c__Betaproteobacteria;o__Neisseriales;f__Neisseriaceae;g__Aquitalea	97.9982	2.62372e-20	1.50585e-19	2.83099e-17	0	0	0.00129371	0	2.29898e-06
k__Bacteria;p__Verrucomicrobia;c__Opitutae;o__HA64;f__;g__	97.1528	3.97011e-20	2.26653e-19	4.28375e-17	8.2587e-05	0	0	0.000563015	0
k__Bacteria;p__Proteobacteria;c__Gammaproteobacteria;o__Alteromonadales;Other;Other	96.3203	5.96939e-20	3.38998e-19	6.44097e-17	9.54433e-06	0	0.000106332	0	0
k__Bacteria;p__Proteobacteria;c__Alphaproteobacteria;o__Caulobacterales;f__Caulobacteraceae;g__Caulobacter	95.6597	8.25003e-20	4.66062e-19	8.90179e-17	3.96093e-06	0	0.000217398	0	3.28915e-05
k__Bacteria;p__Firmicutes;c__Bacilli;o__Bacillales;f__Bacillaceae;g__Alkalibacillus	94.3078	1.59942e-19	8.98838e-19	1.72577e-16	0	0	0.000189181	0	0
k__Bacteria;p__Firmicutes;c__Bacilli;o__Lactobacillales;f__Enterococcaceae;g__Vagococcus	92.1366	4.62945e-19	2.58817e-18	4.99518e-16	6.32047e-05	0.00226392	2.22717e-06	0	2.15786e-05
k__Bacteria;p__Acidobacteria;c__Acidobacteriia;o__Acidobacteriales;f__Acidobacteriaceae;g__	91.6143	5.97758e-19	3.32464e-18	6.44981e-16	1.70877e-05	0	0.000314414	0	0
k__Bacteria;p__Lentisphaerae;c__[Lentisphaeria];o__Victivallales;f__Victivallaceae;g__	91.5493	6.17061e-19	3.4144e-18	6.65809e-16	0.000340854	0	0	0	6.91163e-05
k__Bacteria;p__Tenericutes;c__RF3;o__ML615J-28;f__;g__	91.3743	6.72244e-19	3.70077e-18	7.25352e-16	7.18871e-05	0	0	1.16007e-05	1.33583e-05
k__Bacteria;p__Firmicutes;c__Bacilli;o__Lactobacillales;f__Streptococcaceae;g__Lactococcus	91.0135	8.02039e-19	4.39289e-18	8.654e-16	0.00430957	0.000120644	0.000119826	0	0.00034441
k__Bacteria;p__Firmicutes;c__Bacilli;o__Lactobacillales;f__Enterococcaceae;Other	89.7314	1.50165e-18	8.18322e-18	1.62028e-15	0.000121566	3.44285e-06	0	0	0
k__Bacteria;p__Firmicutes;c__Bacilli;o__Bacillales;f__;g__	88.9182	2.23503e-18	1.21186e-17	2.4116e-15	0.000165954	6.20543e-05	0.000254925	0	0
k__Bacteria;p__Proteobacteria;c__Alphaproteobacteria;o__Rickettsiales;f__;g__	88.0162	3.47395e-18	1.87419e-17	3.74839e-15	0.000522039	0.000542491	0	0.000825192	0.000187423
k__Bacteria;p__Bacteroidetes;c__Bacteroidia;o__Bacteroidales;f__Porphyromonadaceae;g__Paludibacter	87.5007	4.46945e-18	2.39927e-17	4.82254e-15	0.000394867	1.82373e-06	0	0.000126399	0.000258485
k__Bacteria;p__Actinobacteria;c__Coriobacteriia;o__Coriobacteriales;f__Coriobacteriaceae;g__Slackia	87.2327	5.09511e-18	2.67689e-17	5.49763e-15	2.42515e-05	0	0	0	0
k__Bacteria;p__Bacteroidetes;c__Flavobacteriia;o__Flavobacteriales;f__Flavobacteriaceae;g__Myroides	87.2327	5.09511e-18	2.67689e-17	5.49763e-15	5.99622e-05	0	0	0	0
k__Bacteria;p__Firmicutes;c__Clostridia;o__Clostridiales;f__Christensenellaceae;g__Christensenella	87.2327	5.09511e-18	2.67689e-17	5.49763e-15	4.00129e-05	0	0	0	0
k__Bacteria;p__Proteobacteria;c__Gammaproteobacteria;o__Pasteurellales;f__Pasteurellaceae;g__	87.2327	5.09511e-18	2.67689e-17	5.49763e-15	5.6794e-05	0	0	0	0
k__Bacteria;p__Proteobacteria;c__Gammaproteobacteria;o__Xanthomonadales;f__Xanthomonadaceae;g__Thermomonas	87.2265	5.11066e-18	2.67689e-17	5.5144e-15	0.000227275	0	0	0	2.97145e-06
k__Bacteria;p__OD1;c__SM2F11;o__;f__;g__	86.9673	5.80074e-18	3.02367e-17	6.259e-15	0	0.000689081	0	0	0.000554418
k__Bacteria;p__Acidobacteria;c__DA052;o__Ellin6513;f__;g__	86.9505	5.84865e-18	3.03399e-17	6.31069e-15	1.95748e-05	0	0	0	1.04219e-06
k__Bacteria;p__Actinobacteria;c__Actinobacteria;o__Bifidobacteriales;f__Bifidobacteriaceae;g__Bifidobacterium	86.745	6.46652e-18	3.33846e-17	6.97737e-15	0.00206951	4.04501e-05	7.69787e-06	0.000219561	2.75586e-05
k__Bacteria;p__Firmicutes;c__Clostridia;o__Clostridiales;f__Clostridiaceae;g__	86.7278	6.5213e-18	3.35071e-17	7.03649e-15	0.00417087	0.000145182	0.000126687	0.000329907	0.000332576
k__Bacteria;p__Firmicutes;c__Bacilli;o__Bacillales;Other;Other	86.3128	7.98741e-18	4.08456e-17	8.61842e-15	1.66158e-05	0.000304548	0.000342021	0	8.92323e-05
k__Bacteria;p__Actinobacteria;c__Actinobacteria;o__Actinomycetales;f__Micrococcaceae;g__Arthrobacter	85.417	1.23736e-17	6.29767e-17	1.33511e-14	0.000468731	5.72134e-07	0.000280541	0	0
k__Bacteria;p__Bacteroidetes;c__Bacteroidia;o__Bacteroidales;f__[Barnesiellaceae];g__	85.2506	1.34214e-17	6.79894e-17	1.44817e-14	8.21027e-06	0	0	0	0.00285095
k__Bacteria;p__Spirochaetes;c__[Brachyspirae];o__[Brachyspirales];f__Brachyspiraceae;g__Brachyspira	85.0193	1.5027e-17	7.5767e-17	1.62141e-14	0.00399671	0	0	0.000575436	0
k__Bacteria;p__Proteobacteria;c__Betaproteobacteria;o__Neisseriales;f__Neisseriaceae;Other	83.9535	2.52903e-17	1.26922e-16	2.72882e-14	3.16531e-06	3.21561e-05	0.0742817	0	0.000298652
k__Bacteria;p__Bacteroidetes;c__Flavobacteriia;o__Flavobacteriales;f__[Weeksellaceae];g__Cloacibacterium	82.1517	6.09551e-17	3.04493e-16	6.57705e-14	1.90972e-05	0.00262276	0.00112343	0	0.0016533
k__Bacteria;p__Proteobacteria;c__Gammaproteobacteria;o__Pseudomonadales;f__Moraxellaceae;Other	81.9775	6.63674e-17	3.30002e-16	7.16104e-14	8.84013e-05	0	0.000129162	0	6.61958e-06
k__Bacteria;p__Proteobacteria;c__Betaproteobacteria;o__Methylophilales;f__Methylophilaceae;g__	81.1574	9.90295e-17	4.9015e-16	1.06853e-13	3.80897e-06	0.000922849	9.80526e-05	0	0.000926334
k__Bacteria;p__Actinobacteria;c__Actinobacteria;o__Actinomycetales;f__Micrococcaceae;g__Renibacterium	79.18	2.59834e-16	1.28019e-15	2.80361e-13	0	0.000312542	0.00022707	0	0.000228915
k__Bacteria;p__Proteobacteria;c__Deltaproteobacteria;o__Desulfovibrionales;f__Desulfovibrionaceae;g__Bilophila	78.0698	4.46469e-16	2.18973e-15	4.8174e-13	9.41215e-05	0	0	0.000470376	8.34178e-06
k__Bacteria;p__Proteobacteria;c__Alphaproteobacteria;o__RF32;f__;g__	77.1839	6.87613e-16	3.35717e-15	7.41935e-13	0.000876575	0	0	0.00055778	5.49137e-05
k__Bacteria;p__Proteobacteria;c__Alphaproteobacteria;o__Rhodobacterales;f__Rhodobacteraceae;g__	77.1318	7.05268e-16	3.42785e-15	7.60984e-13	0.00321164	8.58169e-05	3.20731e-05	0	0
k__Bacteria;p__Elusimicrobia;c__Elusimicrobia;o__Elusimicrobiales;f__Elusimicrobiaceae;g__	77.0967	7.17461e-16	3.47148e-15	7.7414e-13	0.000260353	5.37355e-05	0	0.000635784	0
k__Bacteria;p__Actinobacteria;c__Actinobacteria;o__Actinomycetales;f__Jonesiaceae;g__Jonesia	76.075	1.18031e-15	5.58576e-15	1.27355e-12	8.61426e-05	0	0	0	0
k__Bacteria;p__Bacteroidetes;c__Cytophagia;o__Cytophagales;f__Cytophagaceae;Other	76.075	1.18031e-15	5.58576e-15	1.27355e-12	1.30346e-05	0	0	0	0
k__Bacteria;p__Planctomycetes;c__Planctomycetia;o__Pirellulales;f__Pirellulaceae;g__	76.075	1.18031e-15	5.58576e-15	1.27355e-12	0.000133729	0	0	0	0
k__Bacteria;p__Proteobacteria;c__Gammaproteobacteria;o__Pasteurellales;f__Pasteurellaceae;Other	76.075	1.18031e-15	5.58576e-15	1.27355e-12	2.41036e-05	0	0	0	0
k__Bacteria;p__Proteobacteria;c__Gammaproteobacteria;o__Pseudomonadales;f__Moraxellaceae;g__Perlucidibaca	76.075	1.18031e-15	5.58576e-15	1.27355e-12	4.04404e-05	0	0	0	0
k__Bacteria;p__Bacteroidetes;c__[Saprospirae];o__[Saprospirales];f__Chitinophagaceae;g__Chitinophaga	73.9292	3.35623e-15	1.58139e-14	3.62138e-12	2.51406e-05	0.000238146	0	0	0.000416079
k__Bacteria;p__Proteobacteria;c__Gammaproteobacteria;Other;Other;Other	73.2052	4.77434e-15	2.23979e-14	5.15151e-12	0.000252078	0.000684524	0.000685612	0	0.000530884
k__Bacteria;p__Proteobacteria;c__Betaproteobacteria;o__Rhodocyclales;f__Rhodocyclaceae;g__Dechloromonas	72.8871	5.57361e-15	2.60343e-14	6.01392e-12	2.31617e-05	1.49745e-06	0	0	6.25677e-05
k__Bacteria;p__Proteobacteria;c__Gammaproteobacteria;o__Xanthomonadales;f__Xanthomonadaceae;g__Luteimonas	72.6908	6.1323e-15	2.85205e-14	6.61675e-12	8.13718e-05	7.10921e-06	0	0	0
k__Bacteria;p__Actinobacteria;c__Actinobacteria;o__Actinomycetales;f__Actinomycetaceae;g__Actinomyces	72.0919	8.20684e-15	3.8005e-14	8.85518e-12	1.10376e-05	0.00319726	0.000189511	0	0.000291584
k__Bacteria;p__Firmicutes;c__Bacilli;o__Bacillales;f__Bacillaceae;g__Bacillus	71.6736	1.00593e-14	4.63845e-14	1.0854e-11	0.000368367	0.00312727	0.000985411	0	0.000326998
k__Bacteria;p__Proteobacteria;c__Gammaproteobacteria;o__Xanthomonadales;f__Sinobacteraceae;g__	70.8679	1.48843e-14	6.83411e-14	1.60602e-11	5.2691e-05	0.000351541	4.71694e-05	0	2.00034e-06
k__Bacteria;p__Proteobacteria;c__Alphaproteobacteria;o__Sphingomonadales;f__Sphingomonadaceae;g__Sphingopyxis	70.8559	1.49719e-14	6.84519e-14	1.61546e-11	0.00895779	0.0003934	0	0	0
k__Bacteria;p__Actinobacteria;c__Actinobacteria;o__Actinomycetales;f__Micrococcaceae;g__Micrococcus	70.7066	1.60987e-14	7.32933e-14	1.73705e-11	0	0.000327355	0.000374911	0	6.73734e-05
k__Bacteria;p__Proteobacteria;c__Epsilonproteobacteria;o__Campylobacterales;f__Campylobacteraceae;g__Campylobacter	70.3464	1.91804e-14	8.69565e-14	2.06957e-11	0.000717592	0	3.28019e-05	0	9.75059e-05
k__Bacteria;p__Bacteroidetes;c__Flavobacteriia;o__Flavobacteriales;f__[Weeksellaceae];Other	70.0989	2.16334e-14	9.76669e-14	2.33424e-11	0.000335834	0.000485895	0	0	1.61078e-06
k__Bacteria;p__Proteobacteria;c__Betaproteobacteria;o__Neisseriales;f__Neisseriaceae;g__	69.1764	3.38717e-14	1.52282e-13	3.65476e-11	8.07211e-06	0.00034421	0.0117269	0	3.21697e-05
k__Bacteria;p__Proteobacteria;c__Betaproteobacteria;o__Burkholderiales;f__Oxalobacteraceae;Other	68.3829	4.98064e-14	2.22992e-13	5.37411e-11	0.00020685	4.20518e-05	1.09808e-05	0	0.000152444
k__Bacteria;p__Proteobacteria;c__Gammaproteobacteria;o__Oceanospirillales;f__Halomonadaceae;Other	68.3093	5.16193e-14	2.30154e-13	5.56972e-11	0	0	5.79656e-05	0	0
k__Bacteria;p__Proteobacteria;c__Deltaproteobacteria;o__Bdellovibrionales;f__Bdellovibrionaceae;g__Bdellovibrio	67.9752	6.07128e-14	2.69585e-13	6.55091e-11	6.26951e-05	0.000313914	0	0	0.000756394
k__Bacteria;p__Bacteroidetes;c__Sphingobacteriia;o__Sphingobacteriales;f__Sphingobacteriaceae;Other	67.8462	6.46403e-14	2.85688e-13	6.97468e-11	2.9302e-05	0	1.27792e-05	0	0
k__Bacteria;p__Proteobacteria;c__Alphaproteobacteria;o__Rhodobacterales;f__Rhodobacteraceae;Other	67.8389	6.4869e-14	2.85688e-13	6.99937e-11	8.81243e-05	0	1.78127e-05	0	0
k__Bacteria;p__Proteobacteria;c__Gammaproteobacteria;o__Pasteurellales;f__;g__	67.6208	7.21175e-14	3.1632e-13	7.78148e-11	1.19817e-05	0	0.000867308	0	0
k__Bacteria;p__Proteobacteria;c__Betaproteobacteria;o__Burkholderiales;f__Oxalobacteraceae;g__Ralstonia	66.9181	1.01445e-13	4.43155e-13	1.09459e-10	2.1658e-06	0.0017764	0.000565927	0	0.000531994
k__Bacteria;p__Proteobacteria;c__Betaproteobacteria;o__Burkholderiales;f__Oxalobacteraceae;g__Cupriavidus	66.3698	1.32381e-13	5.75964e-13	1.42839e-10	1.37668e-05	0.00137797	0.000311503	0	7.48147e-05
k__Bacteria;p__Bacteroidetes;c__[Saprospirae];o__[Saprospirales];f__Chitinophagaceae;g__	66.2643	1.39334e-13	6.03781e-13	1.50341e-10	0.00643934	0.000377022	3.02668e-05	0	0.00063275
k__Bacteria;p__Proteobacteria;c__Betaproteobacteria;o__Rhodocyclales;f__Rhodocyclaceae;Other	66.1335	1.48463e-13	6.40764e-13	1.60191e-10	7.31755e-05	0	1.32408e-06	0	0.000171083
k__Bacteria;p__Verrucomicrobia;c__Verrucomicrobiae;o__Verrucomicrobiales;f__Verrucomicrobiaceae;g__Akkermansia	65.6625	1.86592e-13	8.02124e-13	2.01333e-10	0.0080639	0.000267766	0	0.00635565	0.00082661
k__Bacteria;p__Proteobacteria;c__Gammaproteobacteria;o__Methylococcales;f__;g__	65.1705	2.36894e-13	1.01432e-12	2.55609e-10	8.78188e-05	1.6621e-06	0	0	0
k__Bacteria;p__Firmicutes;c__Bacilli;o__Bacillales;f__Planococcaceae;g__Kurthia	64.9908	2.58472e-13	1.07266e-12	2.78891e-10	2.31948e-05	0	0	0	0
k__Bacteria;p__Firmicutes;c__Bacilli;o__Lactobacillales;f__Streptococcaceae;Other	64.9908	2.58472e-13	1.07266e-12	2.78891e-10	3.8473e-05	0	0	0	0
k__Bacteria;p__Firmicutes;c__Clostridia;o__Clostridiales;f__Dehalobacteriaceae;g__Dehalobacterium	64.9908	2.58472e-13	1.07266e-12	2.78891e-10	0.000141103	0	0	0	0
k__Bacteria;p__Firmicutes;c__Clostridia;o__Clostridiales;f__Veillonellaceae;g__Acidaminococcus	64.9908	2.58472e-13	1.07266e-12	2.78891e-10	6.35788e-06	0	0	0	0
k__Bacteria;p__Firmicutes;c__Clostridia;o__Clostridiales;f__Veillonellaceae;g__Schwartzia	64.9908	2.58472e-13	1.07266e-12	2.78891e-10	9.07712e-06	0	0	0	0
k__Bacteria;p__Firmicutes;c__Erysipelotrichi;o__Erysipelotrichales;f__Erysipelotrichaceae;g__Erysipelothrix	64.9908	2.58472e-13	1.07266e-12	2.78891e-10	0.000189806	0	0	0	0
k__Bacteria;p__Proteobacteria;c__Alphaproteobacteria;o__Rhodobacterales;f__Rhodobacteraceae;g__Anaerospora	64.9908	2.58472e-13	1.07266e-12	2.78891e-10	7.90609e-05	0	0	0	0
k__Bacteria;p__Proteobacteria;c__Alphaproteobacteria;o__Rhodobacterales;f__Rhodobacteraceae;g__Rhodovulum	64.9908	2.58472e-13	1.07266e-12	2.78891e-10	0.000411418	0	0	0	0
k__Bacteria;p__WPS-2;c__;o__;f__;g__	64.7207	2.94646e-13	1.21809e-12	3.17923e-10	2.71584e-05	0	0	0	3.42493e-05
k__Bacteria;p__Firmicutes;c__Bacilli;o__Gemellales;f__Gemellaceae;g__	64.6309	3.07763e-13	1.26747e-12	3.32077e-10	6.73101e-06	0.00103309	5.92576e-05	1.43666e-06	2.32766e-05
k__Bacteria;p__Proteobacteria;c__Alphaproteobacteria;o__Rhizobiales;f__Rhizobiaceae;g__Rhizobium	63.9458	4.29051e-13	1.76025e-12	4.62946e-10	7.55143e-05	5.91386e-05	5.35979e-06	0	0
k__Bacteria;p__GN02;c__GKS2-174;o__;f__;g__	63.5851	5.1102e-13	2.0886e-12	5.51391e-10	0	0.000750416	0	0	0.000489055
k__Bacteria;p__Firmicutes;c__Bacilli;o__Lactobacillales;f__Enterococcaceae;g__Enterococcus	63.3616	5.69508e-13	2.31886e-12	6.14499e-10	0.000880223	0.00309276	1.36778e-05	0	0.00121701
k__Bacteria;p__Proteobacteria;c__Alphaproteobacteria;o__Rhodospirillales;f__Acetobacteraceae;Other	61.4961	1.40605e-12	5.7035e-12	1.51713e-09	1.31623e-06	0	0	0	0.000270584
k__Bacteria;p__Proteobacteria;c__Epsilonproteobacteria;o__Campylobacterales;f__Campylobacteraceae;g__Arcobacter	60.647	2.12106e-12	8.57161e-12	2.28862e-09	1.31394e-06	0.000201819	2.02168e-05	0	0.000895677
k__Bacteria;p__Proteobacteria;c__Alphaproteobacteria;o__Rhizobiales;f__Bradyrhizobiaceae;g__Afipia	59.8694	3.09008e-12	1.2441e-11	3.33419e-09	0	0	0.000120599	0	0
k__Bacteria;p__Proteobacteria;c__Alphaproteobacteria;o__Rhizobiales;f__Rhizobiaceae;g__	59.8447	3.12725e-12	1.25439e-11	3.3743e-09	0.00133388	0	3.43914e-05	0	0
k__Bacteria;p__Firmicutes;c__Bacilli;o__Bacillales;f__Staphylococcaceae;g__Jeotgalicoccus	59.5918	3.53418e-12	1.41236e-11	3.81338e-09	4.46675e-06	2.86705e-05	0.000252324	1.94047e-06	2.62473e-05
k__Bacteria;p__Firmicutes;c__Clostridia;o__Clostridiales;f__[Tissierellaceae];g__Anaerococcus	59.5144	3.66914e-12	1.46088e-11	3.959e-09	1.14452e-05	0.000687218	0.0002901	0	0.000558221
k__Bacteria;p__Bacteroidetes;c__Cytophagia;o__Cytophagales;f__Cytophagaceae;g__Dyadobacter	58.7576	5.29085e-12	2.09883e-11	5.70883e-09	0.00092468	0	0.000115214	0	0
k__Bacteria;p__Bacteroidetes;c__Sphingobacteriia;o__Sphingobacteriales;f__;g__	57.8739	8.11052e-12	3.20559e-11	8.75126e-09	3.10018e-05	0.000889897	1.90445e-05	0	0.000738468
k__Bacteria;p__Spirochaetes;c__Spirochaetes;o__Spirochaetales;f__Spirochaetaceae;g__	56.4132	1.64254e-11	6.46166e-11	1.7723e-08	1.58456e-05	0	0	0	8.47552e-05
k__Bacteria;p__Bacteroidetes;c__Bacteroidia;o__Bacteroidales;f__[Odoribacteraceae];g__Butyricimonas	56.4077	1.64685e-11	6.46166e-11	1.77696e-08	7.0458e-06	0	0	0	0.000347466
k__Bacteria;p__Proteobacteria;c__Alphaproteobacteria;o__Rhizobiales;f__Beijerinckiaceae;Other	56.1789	1.83927e-11	7.19048e-11	1.98457e-08	0	0.000477687	0	0	1.74159e-06
k__Bacteria;p__Firmicutes;c__Bacilli;o__Lactobacillales;f__Aerococcaceae;g__	55.8958	2.10865e-11	8.21383e-11	2.27523e-08	3.86544e-05	0.000439095	0.000402763	0	0.000200317
k__Bacteria;p__Bacteroidetes;c__At12OctB3;o__;f__;g__	55.4413	2.6258e-11	1.01915e-10	2.83323e-08	8.80207e-07	0	0.00012229	0	0
k__Bacteria;p__Actinobacteria;c__Actinobacteria;o__Actinomycetales;f__Dermabacteraceae;g__Dermabacter	55.0667	3.1461e-11	1.21672e-10	3.39464e-08	0	0.000365085	1.99408e-05	0	3.95758e-05
k__Bacteria;p__Bacteroidetes;c__Bacteroidia;o__Bacteroidales;f__Porphyromonadaceae;g__Tannerella	54.6983	3.75799e-11	1.44817e-10	4.05487e-08	0.000108727	0	8.15814e-06	0	0
k__Bacteria;p__Proteobacteria;c__Gammaproteobacteria;o__Legionellales;f__Coxiellaceae;g__	54.1243	4.95651e-11	1.90323e-10	5.34808e-08	3.65637e-05	6.9867e-05	0	0	0.000120115
k__Bacteria;p__Actinobacteria;c__Actinobacteria;o__Bifidobacteriales;f__Bifidobacteriaceae;g__	53.9795	5.31503e-11	1.97076e-10	5.73491e-08	1.49315e-05	0	0	0	0
k__Bacteria;p__Bacteroidetes;c__Cytophagia;o__Cytophagales;f__Cytophagaceae;g__Runella	53.9795	5.31503e-11	1.97076e-10	5.73491e-08	1.07814e-05	0	0	0	0
k__Bacteria;p__Bacteroidetes;c__Flavobacteriia;o__Flavobacteriales;f__Cryomorphaceae;Other	53.9795	5.31503e-11	1.97076e-10	5.73491e-08	2.48012e-05	0	0	0	0
k__Bacteria;p__Bacteroidetes;c__Flavobacteriia;o__Flavobacteriales;f__Flavobacteriaceae;g__Gillisia	53.9795	5.31503e-11	1.97076e-10	5.73491e-08	6.00137e-05	0	0	0	0
k__Bacteria;p__Bacteroidetes;c__[Saprospirae];o__[Saprospirales];f__Chitinophagaceae;Other	53.9795	5.31503e-11	1.97076e-10	5.73491e-08	1.42213e-05	0	0	0	0
k__Bacteria;p__Proteobacteria;c__Deltaproteobacteria;o__;f__;g__	53.9795	5.31503e-11	1.97076e-10	5.73491e-08	0.000179338	0	0	0	0
k__Bacteria;p__Proteobacteria;c__Gammaproteobacteria;o__Chromatiales;f__;g__	53.9795	5.31503e-11	1.97076e-10	5.73491e-08	9.58668e-06	0	0	0	0
k__Bacteria;p__Spirochaetes;c__Spirochaetes;Other;Other;Other	53.9795	5.31503e-11	1.97076e-10	5.73491e-08	2.41703e-05	0	0	0	0
k__Bacteria;p__Synergistetes;c__Synergistia;o__Synergistales;f__Synergistaceae;g__vadinCA02	53.9795	5.31503e-11	1.97076e-10	5.73491e-08	6.37418e-05	0	0	0	0
k__Bacteria;p__Verrucomicrobia;c__Verrucomicrobiae;o__Verrucomicrobiales;f__Verrucomicrobiaceae;g__Luteolibacter	53.9795	5.31503e-11	1.97076e-10	5.73491e-08	1.59573e-05	0	0	0	0
k__Bacteria;p__Bacteroidetes;c__Cytophagia;o__Cytophagales;f__Cytophagaceae;g__Flectobacillus	53.1281	8.01161e-11	2.96045e-10	8.64453e-08	0	0.000762004	1.4962e-05	0	0.000356284
k__Bacteria;p__Proteobacteria;c__Betaproteobacteria;o__Burkholderiales;f__Comamonadaceae;g__Acidovorax	53.0943	8.14321e-11	2.99881e-10	8.78652e-08	4.84009e-05	7.4078e-05	7.52009e-06	0	0.00038682
k__Bacteria;p__Firmicutes;c__Bacilli;o__Bacillales;f__Planococcaceae;g__	52.7756	9.49487e-11	3.48468e-10	1.0245e-07	0.000218515	4.39749e-05	9.58287e-05	0	1.39875e-05
k__Bacteria;p__Proteobacteria;c__Betaproteobacteria;o__Burkholderiales;Other;Other	52.394	1.14107e-10	4.17361e-10	1.23121e-07	4.30081e-05	5.69135e-05	1.72572e-05	0	9.30594e-05
k__Bacteria;p__Proteobacteria;c__Betaproteobacteria;o__Burkholderiales;f__Alcaligenaceae;g__	51.6231	1.65388e-10	6.02884e-10	1.78454e-07	0.000157974	7.72113e-05	0	0	4.31076e-05
k__Bacteria;p__Firmicutes;c__Clostridia;o__Clostridiales;f__Clostridiaceae;g__Clostridium	50.9791	2.25482e-10	8.19177e-10	2.43295e-07	0.00320225	0.000579121	0.00102855	0.000540145	0.000648323
k__Bacteria;p__Bacteroidetes;c__Flavobacteriia;o__Flavobacteriales;f__[Weeksellaceae];g__Elizabethkingia	50.0408	3.54075e-10	1.28204e-09	3.82047e-07	0.000572322	0.000101953	0	0	0.000136175
k__Bacteria;p__Proteobacteria;c__Betaproteobacteria;o__Rhodocyclales;f__Rhodocyclaceae;g__Propionivibrio	49.8339	3.91094e-10	1.41134e-09	4.21991e-07	2.1749e-05	0	0	0	0.000105668
k__Bacteria;p__Firmicutes;c__Bacilli;o__Gemellales;f__Gemellaceae;g__Gemella	49.499	4.59412e-10	1.65235e-09	4.95706e-07	3.48851e-06	0.000468282	2.71938e-06	0	0
k__Bacteria;p__Proteobacteria;c__Gammaproteobacteria;o__Xanthomonadales;f__Xanthomonadaceae;g__Lysobacter	48.9691	5.92603e-10	2.12431e-09	6.39419e-07	8.20722e-05	4.51682e-05	4.88236e-06	0	0.000342371
k__Bacteria;p__Proteobacteria;c__Alphaproteobacteria;o__Rhodobacterales;f__Rhodobacteraceae;g__Rhodobacter	48.4004	7.78752e-10	2.78236e-09	8.40274e-07	0.00363179	0.000147344	2.14204e-05	0	7.51108e-05
k__Bacteria;p__Proteobacteria;c__Alphaproteobacteria;o__Sphingomonadales;f__;g__	48.3393	8.01902e-10	2.85562e-09	8.65253e-07	0.00309746	3.9006e-05	0	0	2.67228e-06
k__Bacteria;p__Firmicutes;c__Bacilli;o__Lactobacillales;f__Aerococcaceae;g__Abiotrophia	48.3128	8.12185e-10	2.88272e-09	8.76348e-07	0	0.000745526	0	0	4.28002e-06
k__Bacteria;p__Firmicutes;c__Erysipelotrichi;o__Erysipelotrichales;f__Erysipelotrichaceae;g__Holdemania	48.1424	8.81407e-10	3.11816e-09	9.51038e-07	2.62787e-06	0	0	0	0.000226765
k__Bacteria;p__Proteobacteria;c__Betaproteobacteria;o__Burkholderiales;f__Oxalobacteraceae;g__Herbaspirillum	47.6947	1.09272e-09	3.8531e-09	1.17905e-06	1.21611e-05	0	0.000105645	0	0
k__Bacteria;p__Cyanobacteria;c__Synechococcophycideae;o__Pseudanabaenales;f__Pseudanabaenaceae;g__	47.4167	1.24865e-09	4.37434e-09	1.3473e-06	0	0	8.04084e-05	0	0
k__Bacteria;p__Firmicutes;c__Bacilli;o__Bacillales;f__Alicyclobacillaceae;g__	47.4167	1.24865e-09	4.37434e-09	1.3473e-06	0	0	5.84727e-05	0	0
k__Bacteria;p__Bacteroidetes;c__Sphingobacteriia;o__Sphingobacteriales;f__Sphingobacteriaceae;g__	47.2047	1.38228e-09	4.82681e-09	1.49148e-06	0.00477165	1.62648e-05	0.000235042	0	0.000491385
k__Bacteria;p__Firmicutes;c__Bacilli;o__Lactobacillales;f__Carnobacteriaceae;g__Granulicatella	47.1569	1.41434e-09	4.92282e-09	1.52607e-06	7.22148e-06	0.000930921	0.000189947	0	6.59505e-05
k__Bacteria;p__Proteobacteria;c__Betaproteobacteria;o__Burkholderiales;f__Comamonadaceae;g__Comamonas	46.3498	2.08268e-09	7.22578e-09	2.24722e-06	0.00986061	0.000507461	3.49712e-05	0	0.000155439
k__Bacteria;p__Firmicutes;c__Clostridia;o__Clostridiales;f__Eubacteriaceae;g__Pseudoramibacter_Eubacterium	46.2734	2.16039e-09	7.47135e-09	2.33106e-06	0	0	0	0	0.000322154
k__Bacteria;p__Actinobacteria;c__Actinobacteria;o__Actinomycetales;f__Geodermatophilaceae;g__	45.9526	2.51947e-09	8.68533e-09	2.71851e-06	0	0.000317866	0.000160372	0	0
k__Bacteria;p__Actinobacteria;c__Actinobacteria;o__Actinomycetales;f__Micrococcaceae;g__Rothia	45.1869	3.6356e-09	1.2493e-08	3.92282e-06	2.04855e-06	0.000675728	0.000567553	0	0.000427475
k__Bacteria;p__Bacteroidetes;c__[Saprospirae];o__[Saprospirales];f__Chitinophagaceae;g__Sediminibacterium	44.4273	5.2298e-09	1.79141e-08	5.64295e-06	2.82124e-05	0.00135451	0.000444828	0	0.000398041
k__Bacteria;p__Proteobacteria;c__Gammaproteobacteria;o__Xanthomonadales;f__Xanthomonadaceae;g__Pseudoxanthomonas	44.0651	6.21898e-09	2.1235e-08	6.71027e-06	0.000115334	0.000332927	5.04152e-05	0	0
k__Bacteria;p__Proteobacteria;c__Betaproteobacteria;o__Burkholderiales;f__Comamonadaceae;g__Aquabacterium	43.9178	6.67296e-09	2.26419e-08	7.20012e-06	3.97685e-05	1.6621e-06	0	0	0
k__Bacteria;p__Proteobacteria;c__Betaproteobacteria;o__Burkholderiales;f__Comamonadaceae;g__Leptothrix	43.9178	6.67296e-09	2.26419e-08	7.20012e-06	2.15464e-05	1.88865e-06	0	0	0
k__Bacteria;p__Proteobacteria;c__Betaproteobacteria;o__Burkholderiales;f__Comamonadaceae;g__Hydrogenophaga	43.9094	6.69993e-09	2.26622e-08	7.22923e-06	7.56187e-05	0.000325386	4.20226e-05	0	0.000486974
k__Bacteria;p__Proteobacteria;c__Alphaproteobacteria;o__BD7-3;f__;g__	43.6424	7.61221e-09	2.56674e-08	8.21358e-06	5.06272e-05	0	0	0	1.755e-06
k__Bacteria;p__Firmicutes;c__Clostridia;o__Thermoanaerobacterales;f__Thermoanaerobacteraceae;g__	43.3203	8.87943e-09	2.98471e-08	9.58091e-06	0	0	9.51927e-05	0	0
k__Bacteria;p__Proteobacteria;c__Alphaproteobacteria;o__Rhizobiales;f__Hyphomicrobiaceae;g__Devosia	43.3055	8.94221e-09	2.99647e-08	9.64864e-06	0.00126105	1.50303e-06	0.000121237	0	3.84644e-05
k__Bacteria;p__Actinobacteria;c__Actinobacteria;o__Actinomycetales;f__Dermacoccaceae;g__Dermacoccus	43.0406	1.01491e-08	3.19269e-08	1.09509e-05	3.38875e-05	0	0	0	0
k__Bacteria;p__Actinobacteria;c__OPB41;o__;f__;g__	43.0406	1.01491e-08	3.19269e-08	1.09509e-05	4.30118e-06	0	0	0	0
k__Bacteria;p__Bacteroidetes;c__Bacteroidia;o__Bacteroidales;f__Bacteroidaceae;Other	43.0406	1.01491e-08	3.19269e-08	1.09509e-05	2.58126e-06	0	0	0	0
k__Bacteria;p__Bacteroidetes;c__Flavobacteriia;o__Flavobacteriales;Other;Other	43.0406	1.01491e-08	3.19269e-08	1.09509e-05	6.60581e-06	0	0	0	0
k__Bacteria;p__Bacteroidetes;c__Flavobacteriia;o__Flavobacteriales;f__Cryomorphaceae;g__Crocinitomix	43.0406	1.01491e-08	3.19269e-08	1.09509e-05	2.52036e-05	0	0	0	0
k__Bacteria;p__Bacteroidetes;c__Flavobacteriia;o__Flavobacteriales;f__Flavobacteriaceae;g__Leeuwenhoekiella	43.0406	1.01491e-08	3.19269e-08	1.09509e-05	5.98073e-06	0	0	0	0
k__Bacteria;p__Bacteroidetes;c__VC2_1_Bac22;o__;f__;g__	43.0406	1.01491e-08	3.19269e-08	1.09509e-05	1.43895e-05	0	0	0	0
k__Bacteria;p__Bacteroidetes;c__[Saprospirae];o__[Saprospirales];Other;Other	43.0406	1.01491e-08	3.19269e-08	1.09509e-05	5.97233e-06	0	0	0	0
k__Bacteria;p__Firmicutes;c__Bacilli;o__Lactobacillales;f__Enterococcaceae;g__Tetragenococcus	43.0406	1.01491e-08	3.19269e-08	1.09509e-05	0.000669176	0	0	0	0
k__Bacteria;p__Firmicutes;c__Clostridia;o__Clostridiales;f__Lachnospiraceae;g__Lachnobacterium	43.0406	1.01491e-08	3.19269e-08	1.09509e-05	5.18068e-06	0	0	0	0
k__Bacteria;p__Firmicutes;c__Clostridia;o__Clostridiales;f__Veillonellaceae;g__Sporomusa	43.0406	1.01491e-08	3.19269e-08	1.09509e-05	8.63605e-05	0	0	0	0
k__Bacteria;p__Planctomycetes;c__Planctomycetia;o__Planctomycetales;f__Planctomycetaceae;g__Planctomyces	43.0406	1.01491e-08	3.19269e-08	1.09509e-05	8.98519e-06	0	0	0	0
k__Bacteria;p__Proteobacteria;c__Alphaproteobacteria;o__Rhodobacterales;f__Rhodobacteraceae;g__Loktanella	43.0406	1.01491e-08	3.19269e-08	1.09509e-05	1.61545e-05	0	0	0	0
k__Bacteria;p__Proteobacteria;c__Betaproteobacteria;o__Burkholderiales;f__Alcaligenaceae;g__Pigmentiphaga	43.0406	1.01491e-08	3.19269e-08	1.09509e-05	5.70528e-06	0	0	0	0
k__Bacteria;p__Proteobacteria;c__Betaproteobacteria;o__Burkholderiales;f__Burkholderiaceae;g__Pandoraea	43.0406	1.01491e-08	3.19269e-08	1.09509e-05	8.96768e-06	0	0	0	0
k__Bacteria;p__Proteobacteria;c__Gammaproteobacteria;o__Enterobacteriales;f__Enterobacteriaceae;g__Citrobacter	43.0406	1.01491e-08	3.19269e-08	1.09509e-05	1.23906e-05	0	0	0	0
k__Bacteria;p__Proteobacteria;c__Gammaproteobacteria;o__Enterobacteriales;f__Enterobacteriaceae;g__Plesiomonas	43.0406	1.01491e-08	3.19269e-08	1.09509e-05	8.74669e-05	0	0	0	0
k__Bacteria;p__Proteobacteria;c__Gammaproteobacteria;o__Pasteurellales;f__Pasteurellaceae;g__Avibacterium	43.0406	1.01491e-08	3.19269e-08	1.09509e-05	8.01516e-06	0	0	0	0
k__Bacteria;p__Proteobacteria;c__Gammaproteobacteria;o__Thiotrichales;f__;g__	43.0406	1.01491e-08	3.19269e-08	1.09509e-05	6.5015e-06	0	0	0	0
k__Bacteria;p__Proteobacteria;c__Gammaproteobacteria;o__Xanthomonadales;f__Xanthomonadaceae;g__Ignatzschineria	43.0406	1.01491e-08	3.19269e-08	1.09509e-05	5.34092e-06	0	0	0	0
k__Bacteria;p__Verrucomicrobia;c__Opitutae;o__[Cerasicoccales];f__[Cerasicoccaceae];Other	43.0406	1.01491e-08	3.19269e-08	1.09509e-05	7.36952e-06	0	0	0	0
k__Bacteria;p__Proteobacteria;c__Alphaproteobacteria;o__Rhizobiales;f__Brucellaceae;g__Ochrobactrum	42.8206	1.12738e-08	3.53618e-08	1.21645e-05	2.35102e-05	0	2.87505e-05	0	0
k__Bacteria;p__Actinobacteria;c__Actinobacteria;o__Actinomycetales;f__;g__	42.5396	1.28934e-08	4.03244e-08	1.39119e-05	2.13899e-05	5.50037e-05	2.65226e-05	0	0.000296385
k__Bacteria;p__Proteobacteria;c__Alphaproteobacteria;o__Sphingomonadales;f__Sphingomonadaceae;g__	41.1435	2.51005e-08	7.82759e-08	2.70835e-05	0.000591329	0.00132289	0.000249096	0	0.000496856
k__Bacteria;p__Proteobacteria;c__Alphaproteobacteria;o__Rhizobiales;f__Bradyrhizobiaceae;g__Bradyrhizobium	40.8425	2.89745e-08	9.00964e-08	3.12634e-05	7.36717e-06	0.00102951	0.000280754	0	0.000167484
k__Bacteria;p__Proteobacteria;c__Alphaproteobacteria;o__Caulobacterales;f__Caulobacteraceae;g__Brevundimonas	39.6673	5.07128e-08	1.57239e-07	5.47191e-05	0.00868868	1.47281e-05	8.23635e-05	0	0.000213382
k__Bacteria;p__Bacteroidetes;c__Cytophagia;o__Cytophagales;f__Cytophagaceae;g__	39.4389	5.65358e-08	1.74791e-07	6.10021e-05	5.58295e-05	0.00168152	2.66639e-06	0	0.000159466
k__Bacteria;p__Firmicutes;c__Clostridia;o__Clostridiales;f__[Tissierellaceae];g__Peptoniphilus	39.2335	6.23422e-08	1.92192e-07	6.72672e-05	1.22913e-05	3.69618e-05	0.00020609	0	0.000542993
k__Bacteria;p__Actinobacteria;c__Acidimicrobiia;o__Acidimicrobiales;f__;g__	38.9979	6.97333e-08	2.14365e-07	7.52422e-05	2.65081e-05	0	5.1415e-05	0	4.03148e-05
k__Bacteria;p__Acidobacteria;c__Acidobacteria-6;o__iii1-15;f__;g__	38.9569	7.11074e-08	2.178e-07	7.67249e-05	4.03269e-05	3.29459e-05	0	0	0.000280474
k__Bacteria;p__Actinobacteria;c__Actinobacteria;o__Actinomycetales;f__Microbacteriaceae;g__Curtobacterium	38.9526	7.12545e-08	2.178e-07	7.68836e-05	1.09997e-05	6.59561e-05	0.000161461	0	0
k__Bacteria;p__Firmicutes;c__Bacilli;o__Bacillales;f__Bacillaceae;g__Anoxybacillus	38.1746	1.03134e-07	3.14355e-07	0.000111282	0	0.000948331	0.000207517	0	0.00015445
k__Bacteria;p__Actinobacteria;c__Actinobacteria;o__Actinomycetales;f__Microbacteriaceae;g__	38.009	1.11579e-07	3.39138e-07	0.000120394	8.98867e-05	0.00141644	8.96881e-05	0	0.000177561
k__Bacteria;p__Proteobacteria;c__Betaproteobacteria;Other;Other;Other	37.8716	1.19102e-07	3.60987e-07	0.000128511	3.46262e-05	3.19106e-05	3.24967e-06	0	0.000180862
k__Bacteria;p__Firmicutes;c__Bacilli;o__Bacillales;f__Staphylococcaceae;g__Salinicoccus	37.7012	1.29138e-07	3.90309e-07	0.00013934	4.31434e-06	1.54003e-05	0	0	0
k__Bacteria;p__Proteobacteria;c__Gammaproteobacteria;o__Pseudomonadales;f__Moraxellaceae;g__Enhydrobacter	37.4368	1.46409e-07	4.41272e-07	0.000157975	3.13645e-05	0.000708286	0.000351826	0	0.000332048
k__Bacteria;p__Bacteroidetes;c__Flavobacteriia;o__Flavobacteriales;f__Cryomorphaceae;g__	37.2796	1.57749e-07	4.74125e-07	0.000170211	0.000181172	1.94371e-05	0	0	9.70324e-07
k__Bacteria;p__Proteobacteria;c__Betaproteobacteria;o__SBla14;f__;g__	36.9841	1.81496e-07	5.43984e-07	0.000195834	0	0.000135591	0	0	0.000215644
k__Bacteria;p__Proteobacteria;c__Gammaproteobacteria;o__Pseudomonadales;f__Pseudomonadaceae;g__	36.7863	1.99347e-07	5.95832e-07	0.000215095	0.000538385	0.000145935	0.00012269	0	0.000174127
k__Bacteria;p__Proteobacteria;c__Alphaproteobacteria;o__Rhizobiales;f__Methylocystaceae;g__	36.7796	1.9998e-07	5.96073e-07	0.000215778	1.37013e-05	0	0.000157885	0	1.82259e-05
k__Bacteria;p__Cyanobacteria;c__Oscillatoriophycideae;o__Chroococcales;f__Microcystaceae;g__Microcystis	36.0437	2.83446e-07	8.40216e-07	0.000305838	0	0	0	0	0.000130431
k__Bacteria;p__Cyanobacteria;c__Synechococcophycideae;o__Pseudanabaenales;f__Pseudanabaenaceae;g__Arthronema	36.0437	2.83446e-07	8.40216e-07	0.000305838	0	0	0	0	7.71313e-05
k__Bacteria;p__Proteobacteria;c__Betaproteobacteria;o__Burkholderiales;f__;g__	36.0367	2.84389e-07	8.40699e-07	0.000306855	4.29698e-05	0.000113078	2.08516e-05	0	6.53331e-05
k__Bacteria;p__Proteobacteria;c__Alphaproteobacteria;o__Rhizobiales;f__Hyphomicrobiaceae;g__Rhodoplanes	35.562	3.56069e-07	1.04972e-06	0.000384198	2.4809e-05	6.47957e-05	5.08161e-05	0	6.22292e-05
k__Bacteria;p__Actinobacteria;c__Actinobacteria;o__Actinomycetales;f__Mycobacteriaceae;g__Mycobacterium	35.4178	3.81224e-07	1.12082e-06	0.00041134	2.6704e-06	0.000266541	0.000104066	0	6.72307e-05
k__Bacteria;p__Proteobacteria;c__Betaproteobacteria;o__Methylophilales;f__Methylophilaceae;g__Methylotenera	35.3857	3.87043e-07	1.13484e-06	0.000417619	1.76041e-06	5.68193e-05	0	0	0.000314741
k__Bacteria;p__Firmicutes;c__Bacilli;o__Bacillales;f__Planococcaceae;g__Planomicrobium	35.2081	4.2098e-07	1.231e-06	0.000454238	0	0	0.000125138	0	0
k__Bacteria;p__Proteobacteria;c__Gammaproteobacteria;o__Pasteurellales;f__Pasteurellaceae;g__Haemophilus	35.1655	4.29548e-07	1.25265e-06	0.000463482	0.00440853	0.000877935	0.000596794	0	0.000369895
k__Bacteria;p__Actinobacteria;c__Actinobacteria;o__Actinomycetales;f__Nocardioidaceae;g__	34.8013	5.10303e-07	1.48414e-06	0.000550617	0.00041743	0.000103206	0.000220857	0	0.000166464
k__Bacteria;p__Proteobacteria;c__Betaproteobacteria;o__Burkholderiales;f__Comamonadaceae;g__Limnohabitans	34.7685	5.18271e-07	1.50326e-06	0.000559214	0.000192222	0.00101718	9.12382e-05	0	0.000148084
k__Bacteria;p__Proteobacteria;c__Alphaproteobacteria;o__Rhodospirillales;f__Rhodospirillaceae;g__	34.1872	6.82123e-07	1.97322e-06	0.000736011	0.000115816	8.73282e-05	5.29957e-05	0	4.10596e-05
k__Bacteria;p__Proteobacteria;c__Deltaproteobacteria;o__MIZ46;f__;g__	34.132	7.00159e-07	2.01998e-06	0.000755472	1.07398e-05	0.00048737	1.07705e-05	0	0.000179496
k__Bacteria;p__Firmicutes;c__Clostridia;o__Clostridiales;f__Veillonellaceae;g__Veillonella	34.1134	7.06315e-07	2.0323e-06	0.000762114	0.0010809	0.00111662	0.000471601	0	0.000399327
k__Bacteria;p__Firmicutes;c__Bacilli;o__Lactobacillales;f__;g__	34.099	7.11165e-07	2.04082e-06	0.000767347	0.000429419	5.78664e-05	3.41697e-05	0	6.20039e-05
k__Bacteria;p__Proteobacteria;c__Gammaproteobacteria;o__Alteromonadales;f__OM60;g__	33.2746	1.04943e-06	3.00353e-06	0.00113233	1.01731e-05	0	0	0	1.09165e-06
k__Bacteria;p__Proteobacteria;c__Gammaproteobacteria;o__Pseudomonadales;f__Pseudomonadaceae;Other	33.2677	1.05281e-06	3.00525e-06	0.00113598	1.50219e-05	5.08403e-06	6.99102e-05	0	2.63354e-05
k__Bacteria;p__Bacteroidetes;c__Flavobacteriia;o__Flavobacteriales;f__[Weeksellaceae];g__	32.5073	1.50665e-06	4.28937e-06	0.00162567	0.000201485	3.43595e-05	0	0	4.62581e-05
k__Bacteria;p__Actinobacteria;c__Actinobacteria;o__Actinomycetales;f__Microbacteriaceae;g__Agrococcus	32.4311	1.56172e-06	4.43446e-06	0.0016851	1.28453e-05	0	2.38495e-05	0	0
k__Bacteria;p__Proteobacteria;c__Betaproteobacteria;o__Burkholderiales;f__Comamonadaceae;g__Rubrivivax	32.3836	1.59704e-06	4.52286e-06	0.00172321	1.39738e-05	6.19843e-05	0	0	8.11993e-06
k__Bacteria;p__Armatimonadetes;c__Armatimonadia;o__Armatimonadales;f__Armatimonadaceae;g__	32.2697	1.68501e-06	4.62825e-06	0.00181813	5.4553e-06	0	0	0	6.51463e-05
k__Bacteria;p__OP11;c__OP11-4;o__;f__;g__	32.2112	1.73203e-06	4.62825e-06	0.00186886	0	0.000973055	0	0	0.000184204
k__Bacteria;p__Proteobacteria;c__Alphaproteobacteria;o__Rhodospirillales;f__Acetobacteraceae;g__Gluconobacter	32.1942	1.74595e-06	4.62825e-06	0.00188388	0	0	1.77591e-05	0	0.00350053
k__Bacteria;p__Acidobacteria;c__Acidobacteriia;o__Acidobacteriales;f__Koribacteraceae;g__	32.1737	1.76294e-06	4.62825e-06	0.00190221	3.76853e-06	0	0	0	0
k__Bacteria;p__Acidobacteria;c__Acidobacteriia;o__Acidobacteriales;f__Koribacteraceae;g__Candidatus Koribacter	32.1737	1.76294e-06	4.62825e-06	0.00190221	2.60145e-06	0	0	0	0
k__Bacteria;p__Actinobacteria;c__Actinobacteria;o__Actinomycetales;f__Intrasporangiaceae;g__Terracoccus	32.1737	1.76294e-06	4.62825e-06	0.00190221	2.12271e-06	0	0	0	0
k__Bacteria;p__Actinobacteria;c__Actinobacteria;o__Actinomycetales;f__Nocardiaceae;g__	32.1737	1.76294e-06	4.62825e-06	0.00190221	6.91179e-06	0	0	0	0
k__Bacteria;p__Actinobacteria;c__Actinobacteria;o__Actinomycetales;f__Nocardioidaceae;Other	32.1737	1.76294e-06	4.62825e-06	0.00190221	9.1969e-06	0	0	0	0
k__Bacteria;p__Actinobacteria;c__Actinobacteria;o__Actinomycetales;f__Sanguibacteraceae;g__Sanguibacter	32.1737	1.76294e-06	4.62825e-06	0.00190221	4.48956e-06	0	0	0	0
k__Bacteria;p__Actinobacteria;c__Coriobacteriia;o__Coriobacteriales;f__Coriobacteriaceae;g__Eggerthella	32.1737	1.76294e-06	4.62825e-06	0.00190221	4.32754e-06	0	0	0	0
k__Bacteria;p__Bacteroidetes;Other;Other;Other;Other	32.1737	1.76294e-06	4.62825e-06	0.00190221	3.18142e-06	0	0	0	0
k__Bacteria;p__Bacteroidetes;c__Flavobacteriia;o__Flavobacteriales;f__Flavobacteriaceae;g__Tenacibaculum	32.1737	1.76294e-06	4.62825e-06	0.00190221	1.03564e-05	0	0	0	0
k__Bacteria;p__Cyanobacteria;c__ML635J-21;o__;f__;g__	32.1737	1.76294e-06	4.62825e-06	0.00190221	2.32022e-05	0	0	0	0
k__Bacteria;p__Firmicutes;c__Bacilli;o__Bacillales;f__Paenibacillaceae;g__Cohnella	32.1737	1.76294e-06	4.62825e-06	0.00190221	1.8534e-06	0	0	0	0
k__Bacteria;p__Firmicutes;c__Bacilli;o__Lactobacillales;f__Leuconostocaceae;Other	32.1737	1.76294e-06	4.62825e-06	0.00190221	1.42229e-05	0	0	0	0
k__Bacteria;p__Firmicutes;c__Clostridia;o__Clostridiales;f__Lachnospiraceae;g__Epulopiscium	32.1737	1.76294e-06	4.62825e-06	0.00190221	3.22132e-06	0	0	0	0
k__Bacteria;p__Firmicutes;c__Clostridia;o__Clostridiales;f__Ruminococcaceae;g__Ethanoligenens	32.1737	1.76294e-06	4.62825e-06	0.00190221	6.40091e-06	0	0	0	0
k__Bacteria;p__Firmicutes;c__Clostridia;o__Clostridiales;f__SBYG_4172;g__	32.1737	1.76294e-06	4.62825e-06	0.00190221	4.02605e-06	0	0	0	0
k__Bacteria;p__Firmicutes;c__Clostridia;o__Clostridiales;f__[Tissierellaceae];g__GW-34	32.1737	1.76294e-06	4.62825e-06	0.00190221	7.45611e-05	0	0	0	0
k__Bacteria;p__Firmicutes;c__Clostridia;o__MBA08;f__;g__	32.1737	1.76294e-06	4.62825e-06	0.00190221	5.92277e-06	0	0	0	0
k__Bacteria;p__Proteobacteria;c__Alphaproteobacteria;o__Rhizobiales;f__Rhodobiaceae;g__Afifella	32.1737	1.76294e-06	4.62825e-06	0.00190221	1.23826e-05	0	0	0	0
k__Bacteria;p__Proteobacteria;c__Alphaproteobacteria;o__Rickettsiales;f__Rickettsiaceae;g__Rickettsia	32.1737	1.76294e-06	4.62825e-06	0.00190221	4.216e-06	0	0	0	0
k__Bacteria;p__Proteobacteria;c__Betaproteobacteria;o__Burkholderiales;f__Comamonadaceae;g__Ramlibacter	32.1737	1.76294e-06	4.62825e-06	0.00190221	6.41589e-06	0	0	0	0
k__Bacteria;p__Proteobacteria;c__Betaproteobacteria;o__Methylophilales;f__Methylophilaceae;g__Methylobacillus	32.1737	1.76294e-06	4.62825e-06	0.00190221	3.60348e-05	0	0	0	0
k__Bacteria;p__Proteobacteria;c__Gammaproteobacteria;o__34P16;f__;g__	32.1737	1.76294e-06	4.62825e-06	0.00190221	6.50324e-05	0	0	0	0
k__Bacteria;p__Proteobacteria;c__Gammaproteobacteria;o__Enterobacteriales;f__Enterobacteriaceae;g__Brenneria	32.1737	1.76294e-06	4.62825e-06	0.00190221	4.69158e-06	0	0	0	0
k__Bacteria;p__Proteobacteria;c__Gammaproteobacteria;o__Pasteurellales;f__Pasteurellaceae;g__Actinobacillus	32.1737	1.76294e-06	4.62825e-06	0.00190221	7.17088e-06	0	0	0	0
k__Bacteria;p__Proteobacteria;c__Gammaproteobacteria;o__Vibrionales;Other;Other	32.1737	1.76294e-06	4.62825e-06	0.00190221	9.0285e-06	0	0	0	0
k__Bacteria;p__Proteobacteria;c__Gammaproteobacteria;o__Xanthomonadales;f__Xanthomonadaceae;g__Wohlfahrtiimonas	32.1737	1.76294e-06	4.62825e-06	0.00190221	2.84125e-06	0	0	0	0
k__Bacteria;p__Tenericutes;c__Mollicutes;o__Entomoplasmatales;f__Entomoplasmataceae;g__	32.1737	1.76294e-06	4.62825e-06	0.00190221	3.17333e-06	0	0	0	0
k__Bacteria;p__Proteobacteria;c__Deltaproteobacteria;o__Myxococcales;f__;g__	32.0207	1.89453e-06	4.96163e-06	0.00204419	0.000108372	7.86607e-05	5.78854e-05	0	0.000243417
k__Bacteria;p__Proteobacteria;c__Gammaproteobacteria;o__Enterobacteriales;f__Enterobacteriaceae;g__Gluconacetobacter	31.8272	2.07515e-06	5.42153e-06	0.00223909	0	2.57596e-05	0	0	0
k__Bacteria;p__Proteobacteria;c__Betaproteobacteria;o__Burkholderiales;f__Oxalobacteraceae;g__Collimonas	31.7555	2.14634e-06	5.59396e-06	0.0023159	4.26183e-06	0	0	0	0.000231812
k__Bacteria;p__Bacteroidetes;c__Flavobacteriia;o__Flavobacteriales;f__Cryomorphaceae;g__Fluviicola	31.6151	2.29281e-06	5.96132e-06	0.00247395	0.0029458	0.000496622	0	0	0.000420402
k__Bacteria;p__Actinobacteria;c__Actinobacteria;o__Actinomycetales;f__Cellulomonadaceae;g__Cellulomonas	31.192	2.79731e-06	7.23814e-06	0.0030183	0	0	0.000141369	0	0
k__Bacteria;p__Actinobacteria;c__Actinobacteria;o__Actinomycetales;f__Micrococcaceae;g__Microbispora	31.192	2.79731e-06	7.23814e-06	0.0030183	0	0	0.000153723	0	0
k__Bacteria;p__Proteobacteria;c__Alphaproteobacteria;o__Rhizobiales;f__Phyllobacteriaceae;Other	30.9583	3.12199e-06	8.05892e-06	0.00336863	2.53771e-06	0	0	0	0.000162374
k__Bacteria;p__Actinobacteria;c__Actinobacteria;o__Actinomycetales;f__Actinomycetaceae;g__	30.4993	3.87256e-06	9.97254e-06	0.00417849	0	0.000326787	1.83254e-05	0	0
k__Bacteria;p__Actinobacteria;c__Actinobacteria;o__Actinomycetales;f__Intrasporangiaceae;g__	30.227	4.40038e-06	1.13048e-05	0.00474801	1.98567e-05	1.3934e-05	0.000128128	0	3.37833e-05
k__Bacteria;p__Firmicutes;c__Bacilli;o__Bacillales;f__Listeriaceae;g__	30.1896	4.47816e-06	1.14773e-05	0.00483194	9.90698e-06	0	6.93397e-05	0	0
k__Bacteria;p__Proteobacteria;c__Betaproteobacteria;o__;f__;g__	29.7976	5.38135e-06	1.37594e-05	0.00580647	5.03559e-06	0.000441504	0.000201006	0	8.8194e-05
k__Bacteria;p__Actinobacteria;c__Actinobacteria;o__Actinomycetales;f__Microbacteriaceae;Other	29.5762	5.96941e-06	1.52269e-05	0.00644099	2.43953e-05	0.00013031	1.40444e-05	0	2.58205e-05
k__Bacteria;p__OP11;c__OP11-3;o__;f__;g__	29.5167	6.13815e-06	1.56204e-05	0.00662306	0	0.00037704	0	0	0.000156654
k__Bacteria;p__OD1;c__;o__;f__;g__	29.2125	7.07758e-06	1.79687e-05	0.00763671	0	0.000355306	0	0	0.000116957
k__Bacteria;p__Verrucomicrobia;c__Verrucomicrobiae;o__Verrucomicrobiales;f__Verrucomicrobiaceae;g__	29.0519	7.62996e-06	1.93256e-05	0.00823272	6.67081e-05	0	1.07233e-05	0	0.000106746
k__Bacteria;p__Proteobacteria;c__Gammaproteobacteria;o__Enterobacteriales;f__Enterobacteriaceae;g__Erwinia	28.827	8.47611e-06	2.14186e-05	0.00914572	4.76274e-05	0.000349325	0.000163006	1.80571e-05	0.000209713
k__Bacteria;p__Proteobacteria;c__Alphaproteobacteria;o__Caulobacterales;f__Caulobacteraceae;g__Mycoplana	28.5907	9.4662e-06	2.38646e-05	0.010214	1.69496e-05	0	4.97486e-06	0	0
k__Bacteria;p__Acidobacteria;c__Acidobacteria-6;o__iii1-15;f__RB40;g__	28.4266	1.02204e-05	2.57057e-05	0.0110278	2.69316e-06	0	9.90706e-06	0	0
k__Bacteria;p__Proteobacteria;c__Alphaproteobacteria;o__Rhizobiales;f__Hyphomicrobiaceae;g__Hyphomicrobium	28.0825	1.2002e-05	3.01166e-05	0.0129501	0	6.69924e-05	0.000114916	0	6.21432e-05
k__Bacteria;p__Firmicutes;c__Bacilli;o__Lactobacillales;f__Aerococcaceae;g__Alloiococcus	27.9491	1.27727e-05	3.19763e-05	0.0137818	0	0.000820238	0.000152607	0	0.000298677
k__Bacteria;p__Fusobacteria;c__Fusobacteriia;o__Fusobacteriales;f__Leptotrichiaceae;g__Leptotrichia	27.8486	1.3386e-05	3.33901e-05	0.0144435	0	0.000502397	0.000152111	0	3.42361e-05
k__Bacteria;p__Proteobacteria;c__Gammaproteobacteria;o__Thiotrichales;f__Piscirickettsiaceae;g__	27.8464	1.33994e-05	3.33901e-05	0.0144579	1.19492e-05	6.81548e-06	2.96396e-06	0	0
k__Bacteria;p__Actinobacteria;c__Actinobacteria;o__Actinomycetales;f__Dermabacteraceae;g__Brachybacterium	27.7127	1.42622e-05	3.54582e-05	0.0153889	6.52758e-06	9.79454e-05	0.000105317	0	0
k__Bacteria;p__Proteobacteria;c__Betaproteobacteria;o__Burkholderiales;f__Comamonadaceae;g__Methylibium	27.6211	1.48839e-05	3.69188e-05	0.0160597	0.000172843	0.000275832	2.68651e-05	0	0.0003934
k__Bacteria;p__Firmicutes;c__Clostridia;o__Clostridiales;f__Veillonellaceae;g__Pelosinus	27.6063	1.49873e-05	3.709e-05	0.0161713	8.276e-06	0.000582176	0	0	9.14543e-05
k__Bacteria;p__Proteobacteria;c__Betaproteobacteria;o__Burkholderiales;f__Comamonadaceae;g__Tepidimonas	27.4523	1.61023e-05	3.97583e-05	0.0173744	0	0.00135192	0.000146115	0	5.56894e-05
k__Bacteria;p__Proteobacteria;c__Alphaproteobacteria;o__Rhizobiales;f__Rhizobiaceae;Other	27.0969	1.90017e-05	4.68101e-05	0.0205028	3.87219e-05	0	2.18312e-05	0	2.10041e-05
k__Bacteria;p__Firmicutes;c__Bacilli;o__Lactobacillales;f__Aerococcaceae;g__Facklamia	26.9636	2.02182e-05	4.96934e-05	0.0218154	0.000111186	0.000220945	0.000228177	0	0.000134714
k__Bacteria;p__GN02;c__BD1-5;o__;f__;g__	26.9139	2.06918e-05	5.0742e-05	0.0223265	4.40104e-07	0.00035301	2.64836e-05	0	0.000231572
k__Bacteria;p__Fusobacteria;c__Fusobacteriia;o__Fusobacteriales;f__;g__	26.2647	2.79838e-05	6.84683e-05	0.0301945	0	0.000185646	0	0	0.000208222
k__Bacteria;p__Firmicutes;c__Clostridia;o__Clostridiales;f__[Tissierellaceae];g__ph2	26.2205	2.85649e-05	6.9732e-05	0.0308215	2.78035e-06	0	6.67631e-05	0	2.94613e-06
k__Bacteria;p__Acidobacteria;c__Holophagae;o__Holophagales;f__Holophagaceae;g__Geothrix	26.0805	3.04843e-05	7.42495e-05	0.0328925	0	0	0	0	9.31193e-05
k__Bacteria;p__Proteobacteria;c__Betaproteobacteria;o__Neisseriales;f__Neisseriaceae;g__Neisseria	25.6678	3.69195e-05	8.9721e-05	0.0398361	6.49817e-05	0.000445803	0.000208646	0	0.000175995
k__Bacteria;p__Proteobacteria;c__Alphaproteobacteria;o__Sphingomonadales;f__Sphingomonadaceae;g__Kaistobacter	25.637	3.74505e-05	9.08069e-05	0.0404091	1.47532e-06	3.04554e-05	9.62723e-05	0	9.19193e-05
k__Bacteria;p__Actinobacteria;c__Actinobacteria;o__Actinomycetales;f__Micrococcaceae;Other	25.2968	4.3848e-05	0.000106081	0.047312	2.04855e-06	3.18337e-05	7.78499e-05	0	1.64202e-05
k__Bacteria;p__Planctomycetes;c__Phycisphaerae;o__WD2101;f__;g__	25.1482	4.69731e-05	0.000113387	0.050684	1.85469e-06	0	2.76415e-05	0	0
k__Bacteria;p__Firmicutes;c__Clostridia;o__Clostridiales;f__Peptostreptococcaceae;g__	24.6667	5.86993e-05	0.000141376	0.0633366	0.000201694	9.2738e-05	6.09207e-05	0.000140063	0.000298482
k__Bacteria;p__Proteobacteria;c__Deltaproteobacteria;o__Bdellovibrionales;f__Bacteriovoracaceae;g__	24.5494	6.19715e-05	0.000148925	0.0668672	0.000124831	4.37067e-05	4.61693e-06	0	0.000346083
k__Bacteria;p__Firmicutes;c__Bacilli;o__Turicibacterales;f__Turicibacteraceae;g__Turicibacter	24.5258	6.26503e-05	0.000150221	0.0675996	0	0	2.45266e-05	0.00105163	9.18645e-05
k__Bacteria;p__Bacteroidetes;c__[Saprospirae];o__[Saprospirales];f__Saprospiraceae;g__	24.4946	6.35605e-05	0.000152066	0.0685818	5.29174e-05	0.000346121	0	0	0.000150517
k__Bacteria;p__Proteobacteria;c__Alphaproteobacteria;Other;Other;Other	23.9652	8.11695e-05	0.000193765	0.0875819	1.33476e-05	2.26023e-06	8.92956e-05	0	1.3989e-05
k__Bacteria;p__Proteobacteria;c__Alphaproteobacteria;o__Ellin329;f__;g__	23.9308	8.24677e-05	0.00019643	0.0889827	1.02525e-05	0	0	0	3.71026e-05
k__Bacteria;p__Chloroflexi;c__Thermomicrobia;o__JG30-KF-CM45;f__;g__	23.7217	9.08154e-05	0.000215837	0.0979898	1.63884e-05	8.31165e-06	3.84704e-05	0	0
k__Bacteria;p__Proteobacteria;c__Betaproteobacteria;o__Methylophilales;f__;g__	23.6305	9.47181e-05	0.000224617	0.102201	0	0	0	0	7.47473e-05
k__Bacteria;p__Proteobacteria;c__Alphaproteobacteria;o__Rhizobiales;f__Rhizobiaceae;g__Shinella	23.607	9.57471e-05	0.000226559	0.103311	1.04571e-05	0	1.62484e-06	0	0
k__Bacteria;p__Proteobacteria;c__Alphaproteobacteria;o__Rhizobiales;f__Rhizobiaceae;g__Kaistia	23.5845	9.67449e-05	0.00022842	0.104388	4.40104e-07	0	0.000122254	0	0
k__Bacteria;p__Bacteroidetes;c__Cytophagia;o__Cytophagales;f__Cytophagaceae;g__Pontibacter	23.2389	0.000113441	0.000264942	0.122403	0	0	4.35179e-05	0	0
k__Bacteria;p__Gemmatimonadetes;c__Gemm-3;o__;f__;g__	23.2389	0.000113441	0.000264942	0.122403	0	0	2.33883e-05	0	0
k__Bacteria;p__Proteobacteria;c__Alphaproteobacteria;o__Rhodospirillales;f__Acetobacteraceae;g__Roseomonas	23.2389	0.000113441	0.000264942	0.122403	0	0	7.26399e-05	0	0
k__Bacteria;p__Proteobacteria;c__Alphaproteobacteria;o__Rhodospirillales;f__Rhodospirillaceae;g__Skermanella	23.2389	0.000113441	0.000264942	0.122403	0	0	0.000113673	0	0
k__Bacteria;p__Proteobacteria;c__Gammaproteobacteria;o__Chromatiales;f__Ectothiorhodospiraceae;g__Halorhodospira	23.2389	0.000113441	0.000264942	0.122403	0	0	8.10616e-05	0	0
k__Bacteria;p__Actinobacteria;c__Actinobacteria;o__Actinomycetales;f__Pseudonocardiaceae;g__Pseudonocardia	23.0981	0.000121036	0.00028207	0.130598	3.75059e-07	7.36826e-05	7.83104e-05	0	2.42272e-05
k__Bacteria;p__Proteobacteria;c__Alphaproteobacteria;o__Caulobacterales;f__Caulobacteraceae;g__Asticcacaulis	22.6525	0.000148559	0.000345465	0.160296	4.78657e-05	0	2.06922e-06	0	2.4722e-06
k__Bacteria;p__OP3;c__BD4-9;o__;f__;g__	22.5758	0.000153886	0.000357082	0.166043	0	0.00015007	0	0	2.56433e-05
k__Bacteria;p__Actinobacteria;c__Actinobacteria;o__Actinomycetales;f__Micrococcaceae;g__Kocuria	22.472	0.000161403	0.000373721	0.174154	0	0	7.92069e-05	0	2.53924e-05
k__Bacteria;p__Actinobacteria;c__Actinobacteria;o__Actinomycetales;f__Brevibacteriaceae;g__Brevibacterium	22.427	0.000164773	0.000380706	0.17779	1.18403e-05	0.000421319	0.000114543	0	4.38332e-05
k__Bacteria;p__Proteobacteria;c__Epsilonproteobacteria;o__Campylobacterales;f__Campylobacteraceae;g__Sulfurospirillum	22.4003	0.0001668	0.000384567	0.179977	0	0.000808713	0	0	0.000183024
k__Bacteria;p__Proteobacteria;c__Alphaproteobacteria;o__Rhizobiales;f__Bradyrhizobiaceae;g__Bosea	22.2867	0.000175729	0.00040429	0.189612	2.51779e-05	1.0513e-05	1.83468e-05	0	3.64077e-06
k__Bacteria;p__Acidobacteria;c__Solibacteres;o__Solibacterales;f__Solibacteraceae;g__Candidatus Solibacter	22.1128	0.000190319	0.000436923	0.205354	1.25594e-05	0.000278794	0	0	2.24525e-05
k__Bacteria;p__Actinobacteria;c__Actinobacteria;o__Actinomycetales;f__Sporichthyaceae;g__	21.8207	0.000217576	0.000498437	0.234764	0	0	5.42305e-05	0	2.98479e-05
k__Bacteria;p__Proteobacteria;c__Betaproteobacteria;o__Rhodocyclales;f__Rhodocyclaceae;g__Zoogloea	21.7007	0.000229869	0.000525484	0.248029	1.98047e-05	4.14306e-05	6.18952e-06	0	0.000196924
k__Bacteria;p__TM7;c__TM7-1;o__;f__;g__	21.4896	0.000253184	0.000550688	0.273186	2.11999e-07	0.000117348	0	0	0.000545758
k__Bacteria;p__Acidobacteria;c__Acidobacteriia;o__Acidobacteriales;f__Acidobacteriaceae;Other	21.3782	0.000266412	0.000550688	0.287459	3.13056e-06	0	0	0	0
k__Bacteria;p__Acidobacteria;c__Acidobacteriia;o__Acidobacteriales;f__Acidobacteriaceae;g__Edaphobacter	21.3782	0.000266412	0.000550688	0.287459	1.67251e-06	0	0	0	0
k__Bacteria;p__Acidobacteria;c__Sva0725;o__Sva0725;f__;g__	21.3782	0.000266412	0.000550688	0.287459	3.51675e-06	0	0	0	0
k__Bacteria;p__Actinobacteria;Other;Other;Other;Other	21.3782	0.000266412	0.000550688	0.287459	2.63425e-06	0	0	0	0
k__Bacteria;p__Actinobacteria;c__Actinobacteria;o__Actinomycetales;f__Kineosporiaceae;g__Kineococcus	21.3782	0.000266412	0.000550688	0.287459	3.66738e-06	0	0	0	0
k__Bacteria;p__Actinobacteria;c__Actinobacteria;o__Actinomycetales;f__Microbacteriaceae;g__Agromyces	21.3782	0.000266412	0.000550688	0.287459	2.19644e-06	0	0	0	0
k__Bacteria;p__Actinobacteria;c__Thermoleophilia;o__Solirubrobacterales;f__Conexibacteraceae;g__	21.3782	0.000266412	0.000550688	0.287459	1.78309e-06	0	0	0	0
k__Bacteria;p__Bacteroidetes;c__Bacteroidia;o__Bacteroidales;f__BS11;g__	21.3782	0.000266412	0.000550688	0.287459	1.78386e-06	0	0	0	0
k__Bacteria;p__Bacteroidetes;c__Cytophagia;o__Cytophagales;Other;Other	21.3782	0.000266412	0.000550688	0.287459	5.59556e-06	0	0	0	0
k__Bacteria;p__Bacteroidetes;c__Cytophagia;o__Cytophagales;f__Cytophagaceae;g__Sporocytophaga	21.3782	0.000266412	0.000550688	0.287459	2.30529e-06	0	0	0	0
k__Bacteria;p__Bacteroidetes;c__Cytophagia;o__Cytophagales;f__Flammeovirgaceae;g__	21.3782	0.000266412	0.000550688	0.287459	1.6137e-05	0	0	0	0
k__Bacteria;p__Bacteroidetes;c__Flavobacteriia;o__Flavobacteriales;f__Cryomorphaceae;g__Cryomorpha	21.3782	0.000266412	0.000550688	0.287459	1.26664e-05	0	0	0	0
k__Bacteria;p__Bacteroidetes;c__Flavobacteriia;o__Flavobacteriales;f__Flavobacteriaceae;g__Aquimarina	21.3782	0.000266412	0.000550688	0.287459	2.48865e-06	0	0	0	0
k__Bacteria;p__Bacteroidetes;c__Flavobacteriia;o__Flavobacteriales;f__Flavobacteriaceae;g__Gelidibacter	21.3782	0.000266412	0.000550688	0.287459	7.91581e-05	0	0	0	0
k__Bacteria;p__Bacteroidetes;c__Flavobacteriia;o__Flavobacteriales;f__[Weeksellaceae];g__Ornithobacterium	21.3782	0.000266412	0.000550688	0.287459	1.88152e-06	0	0	0	0
k__Bacteria;p__Bacteroidetes;c__Sphingobacteriia;o__Sphingobacteriales;f__Sphingobacteriaceae;g__Olivibacter	21.3782	0.000266412	0.000550688	0.287459	2.35082e-06	0	0	0	0
k__Bacteria;p__Bacteroidetes;c__[Saprospirae];o__[Saprospirales];f__Chitinophagaceae;g__Flavihumibacter	21.3782	0.000266412	0.000550688	0.287459	1.60051e-06	0	0	0	0
k__Bacteria;p__Bacteroidetes;c__[Saprospirae];o__[Saprospirales];f__Chitinophagaceae;g__Niabella	21.3782	0.000266412	0.000550688	0.287459	8.23618e-06	0	0	0	0
k__Bacteria;p__Chloroflexi;c__Anaerolineae;o__SBR1031;f__A4b;g__	21.3782	0.000266412	0.000550688	0.287459	2.368e-06	0	0	0	0
k__Bacteria;p__Firmicutes;c__Bacilli;o__Bacillales;f__Listeriaceae;g__Brochothrix	21.3782	0.000266412	0.000550688	0.287459	6.81919e-07	0	0	0	0
k__Bacteria;p__Firmicutes;c__Clostridia;o__Clostridiales;f__EtOH8;g__	21.3782	0.000266412	0.000550688	0.287459	1.83327e-06	0	0	0	0
k__Bacteria;p__Firmicutes;c__Clostridia;o__Clostridiales;f__Lachnospiraceae;g__Shuttleworthia	21.3782	0.000266412	0.000550688	0.287459	8.17647e-06	0	0	0	0
k__Bacteria;p__Fusobacteria;c__Fusobacteriia;o__Fusobacteriales;f__Leptotrichiaceae;g__	21.3782	0.000266412	0.000550688	0.287459	5.31548e-05	0	0	0	0
k__Bacteria;p__Proteobacteria;c__Alphaproteobacteria;o__Caulobacterales;f__Caulobacteraceae;g__Arthrospira	21.3782	0.000266412	0.000550688	0.287459	1.30421e-06	0	0	0	0
k__Bacteria;p__Proteobacteria;c__Alphaproteobacteria;o__Rhodobacterales;f__Rhodobacteraceae;g__Rhodobaca	21.3782	0.000266412	0.000550688	0.287459	3.7142e-06	0	0	0	0
k__Bacteria;p__Proteobacteria;c__Alphaproteobacteria;o__Rhodospirillales;f__Acetobacteraceae;g__Roseococcus	21.3782	0.000266412	0.000550688	0.287459	3.6256e-06	0	0	0	0
k__Bacteria;p__Proteobacteria;c__Alphaproteobacteria;o__Rhodospirillales;f__Rhodospirillaceae;Other	21.3782	0.000266412	0.000550688	0.287459	6.75185e-06	0	0	0	0
k__Bacteria;p__Proteobacteria;c__Alphaproteobacteria;o__Rhodospirillales;f__Rhodospirillaceae;g__Magnetospirillum	21.3782	0.000266412	0.000550688	0.287459	6.26622e-06	0	0	0	0
k__Bacteria;p__Proteobacteria;c__Alphaproteobacteria;o__Rhodospirillales;f__Rhodospirillaceae;g__Phaeospirillum	21.3782	0.000266412	0.000550688	0.287459	6.52103e-07	0	0	0	0
k__Bacteria;p__Proteobacteria;c__Alphaproteobacteria;o__Rickettsiales;f__Holosporaceae;g__	21.3782	0.000266412	0.000550688	0.287459	1.8571e-06	0	0	0	0
k__Bacteria;p__Proteobacteria;c__Betaproteobacteria;o__Burkholderiales;f__Alcaligenaceae;g__Denitrobacter	21.3782	0.000266412	0.000550688	0.287459	2.06673e-05	0	0	0	0
k__Bacteria;p__Proteobacteria;c__Betaproteobacteria;o__Burkholderiales;f__Alcaligenaceae;g__Oligella	21.3782	0.000266412	0.000550688	0.287459	0.000237844	0	0	0	0
k__Bacteria;p__Proteobacteria;c__Betaproteobacteria;o__Burkholderiales;f__Comamonadaceae;g__RS62	21.3782	0.000266412	0.000550688	0.287459	3.07256e-06	0	0	0	0
k__Bacteria;p__Proteobacteria;c__Betaproteobacteria;o__Neisseriales;f__Neisseriaceae;g__Microvirgula	21.3782	0.000266412	0.000550688	0.287459	5.21072e-06	0	0	0	0
k__Bacteria;p__Proteobacteria;c__Betaproteobacteria;o__Rhodocyclales;f__Rhodocyclaceae;g__Candidatus Accumulibacter	21.3782	0.000266412	0.000550688	0.287459	2.6365e-06	0	0	0	0
k__Bacteria;p__Proteobacteria;c__Betaproteobacteria;o__Rhodocyclales;f__Rhodocyclaceae;g__K82	21.3782	0.000266412	0.000550688	0.287459	8.64102e-07	0	0	0	0
k__Bacteria;p__Proteobacteria;c__Gammaproteobacteria;o__Alteromonadales;f__;g__	21.3782	0.000266412	0.000550688	0.287459	2.19644e-06	0	0	0	0
k__Bacteria;p__Proteobacteria;c__Gammaproteobacteria;o__Alteromonadales;f__Alteromonadaceae;g__	21.3782	0.000266412	0.000550688	0.287459	2.92876e-06	0	0	0	0
k__Bacteria;p__Proteobacteria;c__Gammaproteobacteria;o__Oceanospirillales;Other;Other	21.3782	0.000266412	0.000550688	0.287459	3.07256e-06	0	0	0	0
k__Bacteria;p__Proteobacteria;c__Gammaproteobacteria;o__Oceanospirillales;f__;g__	21.3782	0.000266412	0.000550688	0.287459	6.52103e-07	0	0	0	0
k__Bacteria;p__Proteobacteria;c__Gammaproteobacteria;o__Pasteurellales;Other;Other	21.3782	0.000266412	0.000550688	0.287459	7.77294e-07	0	0	0	0
k__Bacteria;p__Proteobacteria;c__Gammaproteobacteria;o__Thiotrichales;f__Piscirickettsiaceae;g__Methylophaga	21.3782	0.000266412	0.000550688	0.287459	5.41333e-06	0	0	0	0
k__Bacteria;p__Proteobacteria;c__Gammaproteobacteria;o__Vibrionales;f__Pseudoalteromonadaceae;g__	21.3782	0.000266412	0.000550688	0.287459	6.81919e-07	0	0	0	0
k__Bacteria;p__Proteobacteria;c__Gammaproteobacteria;o__Vibrionales;f__Vibrionaceae;g__Vibrio	21.3782	0.000266412	0.000550688	0.287459	3.30685e-06	0	0	0	0
k__Bacteria;p__Proteobacteria;c__Gammaproteobacteria;o__Xanthomonadales;f__Xanthomonadaceae;g__Arenimonas	21.3782	0.000266412	0.000550688	0.287459	1.97241e-06	0	0	0	0
k__Bacteria;p__Synergistetes;c__Synergistia;o__Synergistales;f__Synergistaceae;g__	21.3782	0.000266412	0.000550688	0.287459	4.92844e-06	0	0	0	0
k__Bacteria;p__Synergistetes;c__Synergistia;o__Synergistales;f__Synergistaceae;g__Cloacibacillus	21.3782	0.000266412	0.000550688	0.287459	1.77391e-06	0	0	0	0
k__Bacteria;p__Tenericutes;c__Mollicutes;o__;f__;g__	21.3782	0.000266412	0.000550688	0.287459	1.55459e-06	0	0	0	0
k__Bacteria;p__Tenericutes;c__Mollicutes;o__Acholeplasmatales;f__Acholeplasmataceae;g__	21.3782	0.000266412	0.000550688	0.287459	2.60478e-06	0	0	0	0
k__Bacteria;p__Proteobacteria;c__Gammaproteobacteria;o__Pasteurellales;f__Pasteurellaceae;g__Aggregatibacter	21.3503	0.000269835	0.000556695	0.291151	1.66026e-05	0.000151292	2.57772e-05	6.93577e-06	0
k__Bacteria;p__Proteobacteria;c__Gammaproteobacteria;o__;f__;g__	21.2027	0.000288672	0.000594421	0.311477	3.74162e-05	0	0	0	2.78005e-05
k__Bacteria;p__Nitrospirae;c__Nitrospira;o__Nitrospirales;f__0319-6A21;g__	21.1966	0.000289471	0.000594933	0.31234	0	0	0	0	0.000118614
k__Bacteria;p__Firmicutes;c__Clostridia;o__Clostridiales;f__[Tissierellaceae];g__Finegoldia	21.025	0.000313071	0.000642212	0.337803	0	0.000173075	0.000107666	0	0.000171227
k__Bacteria;p__Bacteroidetes;c__Bacteroidia;o__Bacteroidales;f__Porphyromonadaceae;g__Porphyromonas	20.9422	0.00032513	0.000665684	0.350815	0.00044076	0.000610888	0.000143673	0	0.000287363
k__Bacteria;p__Firmicutes;c__Clostridia;o__Clostridiales;f__[Tissierellaceae];g__1-68	20.8861	0.000333562	0.000681655	0.359914	0	0	0.00010705	0	1.76418e-05
k__Bacteria;p__Cyanobacteria;c__Oscillatoriophycideae;o__Chroococcales;f__Xenococcaceae;g__	20.8817	0.00033423	0.000681728	0.360634	0	0.000300026	1.04035e-05	0	0.000195508
k__Bacteria;p__Proteobacteria;c__Gammaproteobacteria;o__Pseudomonadales;f__Moraxellaceae;g__Psychrobacter	20.7459	0.000355593	0.000723933	0.383685	0	0	4.53989e-05	0	0.000138621
k__Bacteria;p__Proteobacteria;c__Alphaproteobacteria;o__Rhizobiales;Other;Other	20.6966	0.000363676	0.000738995	0.392407	3.60067e-05	0.000249153	5.96178e-05	0	1.59186e-05
k__Bacteria;p__Bacteroidetes;c__[Saprospirae];o__[Saprospirales];f__;g__	20.6157	0.000377349	0.000765337	0.40716	1.87987e-05	0.000509403	0	0	0.000104729
k__Bacteria;p__TM7;c__TM7-3;o__;f__;g__	20.4091	0.000414587	0.000839287	0.44734	8.50819e-06	0.000548664	5.44155e-06	0	5.29665e-05
k__Bacteria;p__Proteobacteria;c__Alphaproteobacteria;o__Rhizobiales;f__Beijerinckiaceae;g__	20.3265	0.000430478	0.000869824	0.464486	4.99144e-06	0.00012368	0	0	0
k__Bacteria;p__Proteobacteria;c__Gammaproteobacteria;o__Alteromonadales;f__[Chromatiaceae];g__Rheinheimera	20.0674	0.000484321	0.000976788	0.522582	0	0	1.42711e-05	0	0.000234401
k__Bacteria;p__Bacteroidetes;c__[Saprospirae];o__[Saprospirales];f__Chitinophagaceae;g__Segetibacter	19.9866	0.000502443	0.00101145	0.542136	4.77661e-06	0	7.74356e-05	0	0
k__Bacteria;p__Bacteroidetes;c__Cytophagia;o__Cytophagales;f__Cyclobacteriaceae;g__	19.8868	0.00052577	0.00105644	0.567306	8.26758e-06	0	1.05859e-05	0	0
k__Bacteria;p__Proteobacteria;c__Alphaproteobacteria;o__Rhizobiales;f__Aurantimonadaceae;g__	19.8421	0.000536555	0.0010761	0.578943	0	2.15614e-05	2.41891e-05	0	0
k__Bacteria;p__Verrucomicrobia;c__Verrucomicrobiae;o__Verrucomicrobiales;f__Verrucomicrobiaceae;g__Prosthecobacter	19.7875	0.000550005	0.00110103	0.593455	8.36197e-06	8.44193e-05	0	0	5.55883e-05
k__Bacteria;p__Bacteroidetes;c__Bacteroidia;o__Bacteroidales;f__[Paraprevotellaceae];g__Paraprevotella	19.7521	0.000558941	0.00111685	0.603098	8.69091e-06	0	0	0.000242401	0
k__Bacteria;p__Elusimicrobia;c__Elusimicrobia;o__FAC88;f__;g__	19.6946	0.000573707	0.00114212	0.61903	0	0.000199851	0	0	0
k__Bacteria;p__Proteobacteria;c__Epsilonproteobacteria;o__Campylobacterales;f__Helicobacteraceae;g__Sulfurimonas	19.6946	0.000573707	0.00114212	0.61903	0	0.00020675	0	0	0
k__Bacteria;p__Proteobacteria;c__Deltaproteobacteria;o__FAC87;f__;g__	19.6283	0.000591244	0.00117487	0.637952	0	0.000402552	0	0	0.00010185
k__Bacteria;p__Proteobacteria;c__Betaproteobacteria;o__Burkholderiales;f__Comamonadaceae;g__Simplicispira	19.3817	0.000661187	0.00131144	0.713421	0	0.000154356	0	0	2.08831e-05
k__Bacteria;p__Firmicutes;c__Clostridia;o__Clostridiales;f__Lachnospiraceae;g__Pseudobutyrivibrio	19.1771	0.000725398	0.00143616	0.782705	8.30507e-06	0	0	8.16862e-05	0
k__Bacteria;p__Proteobacteria;c__Betaproteobacteria;o__Burkholderiales;f__Comamonadaceae;g__Curvibacter	18.9237	0.000813523	0.00160768	0.877791	3.53208e-06	8.32021e-06	0	0	0
k__Bacteria;p__Proteobacteria;c__Betaproteobacteria;o__Burkholderiales;f__Burkholderiaceae;g__Salinispora	18.8031	0.000859129	0.0016947	0.927	3.5503e-06	0	1.79557e-05	0	0
k__Bacteria;p__Proteobacteria;c__Betaproteobacteria;o__Rhodocyclales;f__Rhodocyclaceae;g__Thauera	18.7841	0.000866545	0.00170621	0.935002	0.000178909	0	0	0	2.94129e-06
k__Bacteria;p__GN02;c__3BR-5F;o__;f__;g__	18.7788	0.000868617	0.00170717	0.937238	0	0	0	0	0.000230701
k__Bacteria;p__Proteobacteria;c__Gammaproteobacteria;o__Xanthomonadales;f__Xanthomonadaceae;g__Luteibacter	18.6333	0.000927618	0.00181982	1	7.0997e-06	0	0	0	3.20991e-06
k__Bacteria;p__Proteobacteria;c__Alphaproteobacteria;o__Rhizobiales;f__Phyllobacteriaceae;g__	18.5854	0.000947889	0.00185621	1	7.15729e-06	0	8.88612e-05	0	0.000136418
k__Bacteria;p__Actinobacteria;c__Actinobacteria;o__Actinomycetales;f__Geodermatophilaceae;g__Blastococcus	18.4217	0.00102059	0.00199495	1	0	0.000157723	4.8177e-05	0	0
k__Bacteria;p__Proteobacteria;c__Betaproteobacteria;o__Burkholderiales;f__Comamonadaceae;g__Paucibacter	18.2945	0.00108081	0.00210885	1	0	0.000160448	0	0	1.84341e-05
k__Bacteria;p__Proteobacteria;c__Alphaproteobacteria;o__Sphingomonadales;f__Erythrobacteraceae;g__	18.2377	0.00110885	0.00215965	1	5.9279e-05	0.000331639	2.76292e-05	0	0
k__Bacteria;p__Actinobacteria;c__Actinobacteria;o__Actinomycetales;f__Nocardioidaceae;g__Friedmanniella	18.127	0.00116554	0.00226598	1	0	0.000249932	0.00011256	0	5.54676e-05
k__Bacteria;p__Bacteroidetes;c__Cytophagia;o__Cytophagales;f__Cytophagaceae;g__Hymenobacter	18.0354	0.00121462	0.00235715	1	4.40104e-07	0.000242511	7.72408e-05	0	1.29613e-05
k__Bacteria;p__Proteobacteria;c__Alphaproteobacteria;o__Sphingomonadales;f__Sphingomonadaceae;Other	17.9413	0.00126712	0.00245461	1	7.98723e-05	5.92624e-05	8.83882e-05	0	0.000167556
k__Bacteria;p__Actinobacteria;c__Actinobacteria;o__Actinomycetales;f__Intrasporangiaceae;Other	17.9145	0.00128252	0.00247999	1	6.01949e-06	2.05938e-06	3.87336e-06	0	0
k__Bacteria;p__Actinobacteria;c__Actinobacteria;o__Bifidobacteriales;f__Bifidobacteriaceae;g__Gardnerella	17.7633	0.00137271	0.00264964	1	0	0	3.91733e-06	0	4.27556e-05
k__Bacteria;p__Acidobacteria;c__Solibacteres;o__Solibacterales;f__[Bryobacteraceae];g__	17.6188	0.00146478	0.00282232	1	5.29956e-06	2.93904e-05	0	0	0.000192925
k__Bacteria;p__Actinobacteria;c__Thermoleophilia;o__Solirubrobacterales;f__;g__	17.5831	0.00148844	0.0028628	1	1.29984e-05	1.20938e-05	4.0897e-05	0	0.000115075
k__Bacteria;p__Acidobacteria;c__[Chloracidobacteria];o__PK29;f__;g__	17.5198	0.00153131	0.00294	1	0	0.000306219	0	0	0.000283037
k__Bacteria;p__Proteobacteria;c__Alphaproteobacteria;o__Rhizobiales;f__Methylobacteriaceae;Other	17.4941	0.00154909	0.00296886	1	1.417e-06	9.0426e-06	3.81552e-06	0	0
k__Bacteria;p__Actinobacteria;c__Actinobacteria;o__Actinomycetales;f__Propionibacteriaceae;g__	17.2352	0.00173979	0.00332843	1	2.32781e-05	0.000393029	7.38743e-05	0	0.000245495
k__Bacteria;p__Actinobacteria;c__Actinobacteria;o__Actinomycetales;f__Microbacteriaceae;g__Rathayibacter	17.1842	0.00178001	0.00339934	1	4.97731e-06	0	2.94308e-05	0	0
k__Bacteria;p__Actinobacteria;c__Actinobacteria;o__Actinomycetales;Other;Other	17.0725	0.00187125	0.00356728	1	2.48705e-05	4.36557e-05	0.000103101	0	2.11882e-05
k__Bacteria;p__Fusobacteria;c__Fusobacteriia;o__Fusobacteriales;f__Fusobacteriaceae;g__Fusobacterium	16.7952	0.00211828	0.00403108	1	0.00031627	0.00023607	0.000282437	0	0.000145196
k__Bacteria;p__Bacteroidetes;c__Cytophagia;o__Cytophagales;f__Cytophagaceae;g__Spirosoma	16.6498	0.0022604	0.00429396	1	2.64062e-06	0.000135568	0	0	0
k__Bacteria;p__Armatimonadetes;c__[Fimbriimonadia];o__[Fimbriimonadales];f__[Fimbriimonadaceae];g__Fimbriimonas	16.6207	0.00228993	0.00434242	1	9.68228e-06	7.68325e-05	0	0	0
k__Bacteria;p__Proteobacteria;c__Betaproteobacteria;o__Neisseriales;f__Neisseriaceae;g__Deefgea	16.4277	0.00249577	0.00472445	1	0	0.000107596	0	0	0.000139585
k__Bacteria;p__Fibrobacteres;c__Fibrobacteria;o__258ds10;f__;g__	16.4166	0.00250824	0.00473974	1	0	0.000131757	0	0	0.000309944
k__Bacteria;p__Bacteroidetes;c__Cytophagia;o__Cytophagales;f__Cytophagaceae;g__Emticicia	16.3769	0.00255301	0.00477418	1	0	0	0	0	1.77905e-05
k__Bacteria;p__Chloroflexi;c__Anaerolineae;o__envOPS12;f__;g__	16.3769	0.00255301	0.00477418	1	0	0	0	0	6.39244e-05
k__Bacteria;p__Nitrospirae;c__Nitrospira;o__Nitrospirales;f__FW;g__4-29	16.3769	0.00255301	0.00477418	1	0	0	0	0	4.94794e-05
k__Bacteria;p__OD1;c__ABY1;o__;f__;g__	16.3769	0.00255301	0.00477418	1	0	0	0	0	6.52098e-05
k__Bacteria;p__Planctomycetes;c__OM190;o__agg27;f__;g__	16.3769	0.00255301	0.00477418	1	0	0	0	0	8.13394e-05
k__Bacteria;p__Proteobacteria;c__Alphaproteobacteria;o__Rhodospirillales;f__Acetobacteraceae;g__Swaminathania	16.3769	0.00255301	0.00477418	1	0	0	0	0	1.15392e-05
k__Bacteria;p__Bacteroidetes;c__Cytophagia;o__Cytophagales;f__Cytophagaceae;g__Adhaeribacter	16.319	0.00261965	0.00489032	1	2.82647e-06	0	6.53643e-05	0	0
k__Bacteria;p__Proteobacteria;c__Betaproteobacteria;o__Burkholderiales;f__Comamonadaceae;g__Lampropedia	16.2277	0.00272839	0.00507574	1	4.25099e-06	0	0	0	4.77984e-05
k__Bacteria;p__Verrucomicrobia;c__Opitutae;o__Opitutales;f__Opitutaceae;g__	16.2277	0.00272839	0.00507574	1	8.80207e-07	0	0	0	5.2761e-05
k__Bacteria;p__Verrucomicrobia;c__[Pedosphaerae];o__[Pedosphaerales];f__;g__	15.9893	0.00303356	0.00563376	1	5.88754e-06	0.000158594	0	0	1.63526e-05
k__Bacteria;p__Bacteroidetes;c__Flavobacteriia;o__Flavobacteriales;f__Flavobacteriaceae;g__Capnocytophaga	15.9237	0.00312324	0.00579034	1	2.00405e-06	0.000333961	2.64265e-05	0	9.27123e-05
k__Bacteria;p__Actinobacteria;c__MB-A2-108;o__0319-7L14;f__;g__	15.7035	0.00344392	0.00635211	1	0	0.00011679	0	0	0
k__Bacteria;p__Firmicutes;c__Clostridia;o__Clostridiales;f__[Tissierellaceae];g__Gallicola	15.7035	0.00344392	0.00635211	1	0	0.000110369	0	0	0
k__Bacteria;p__Proteobacteria;c__Alphaproteobacteria;o__Sphingomonadales;f__Erythrobacteraceae;g__Erythromicrobium	15.7035	0.00344392	0.00635211	1	0	7.15887e-05	0	0	0
k__Bacteria;p__Proteobacteria;c__Betaproteobacteria;o__Methylophilales;f__Methylophilaceae;Other	15.4601	0.0038362	0.00706358	1	4.40104e-07	1.23812e-06	0	0	4.39088e-05
k__Bacteria;p__Actinobacteria;c__Actinobacteria;o__Actinomycetales;f__Actinomycetaceae;g__Mobiluncus	15.3901	0.00395683	0.00722406	1	0	0	3.19591e-05	0	0
k__Bacteria;p__Actinobacteria;c__Actinobacteria;o__Actinomycetales;f__Cellulomonadaceae;g__Actinotalea	15.3901	0.00395683	0.00722406	1	0	0	4.12147e-05	0	0
k__Bacteria;p__Actinobacteria;c__Actinobacteria;o__Actinomycetales;f__Nocardiopsaceae;g__	15.3901	0.00395683	0.00722406	1	0	0	2.95601e-05	0	0
k__Bacteria;p__Cyanobacteria;c__Synechococcophycideae;o__Pseudanabaenales;f__Pseudanabaenaceae;g__Leptolyngbya	15.3901	0.00395683	0.00722406	1	0	0	4.25971e-05	0	0
k__Bacteria;p__Firmicutes;c__Bacilli;o__Bacillales;f__Bacillaceae;g__Oceanobacillus	15.3901	0.00395683	0.00722406	1	0	0	1.91154e-05	0	0
k__Bacteria;p__Actinobacteria;c__Actinobacteria;o__Actinomycetales;f__Intrasporangiaceae;g__Janibacter	15.3436	0.00403919	0.00736197	1	0	0.000276588	3.25122e-05	0	0
k__Bacteria;p__Firmicutes;c__Bacilli;o__Bacillales;f__Paenibacillaceae;Other	15.2021	0.00429994	0.007824	1	2.09047e-06	0	4.65088e-06	0	9.22714e-06
k__Bacteria;p__Proteobacteria;c__Betaproteobacteria;o__MND1;f__;g__	15.0778	0.00454252	0.00825148	1	7.23803e-05	2.64454e-06	0	0	2.91149e-05
k__Bacteria;p__Firmicutes;c__Clostridia;o__Clostridiales;f__Peptococcaceae;g__Peptococcus	15.0246	0.00465048	0.0084334	1	5.55587e-06	9.70938e-05	0	0	0
k__Bacteria;p__OP3;c__koll11;o__GIF10;f__kpj58rc;g__	14.4596	0.0059639	0.0107971	1	0	2.12027e-05	0	0	5.8499e-05
k__Bacteria;p__Acidobacteria;c__Solibacteres;o__Solibacterales;f__;g__	14.452	0.00598388	0.0108151	1	1.10873e-05	7.87445e-05	3.6957e-06	0	7.77063e-05
k__Bacteria;p__Proteobacteria;c__Alphaproteobacteria;o__Sphingomonadales;Other;Other	14.2615	0.0065055	0.0117382	1	1.21834e-05	2.07715e-06	0	0	0
k__Bacteria;p__Proteobacteria;c__Alphaproteobacteria;o__Rickettsiales;f__Rickettsiaceae;g__	14.1914	0.00670846	0.0120842	1	3.29272e-06	0.000195407	0	0	7.07749e-05
k__Bacteria;p__TM7;c__TM7-3;Other;Other;Other	14.1802	0.00674168	0.0121238	1	6.52103e-07	2.07715e-06	0	0	0
k__Bacteria;p__Acidobacteria;c__[Chloracidobacteria];o__RB41;f__Ellin6075;g__	14.1691	0.00677458	0.0121627	1	5.78352e-06	0.000111924	9.25333e-05	0	2.06983e-05
k__Bacteria;p__Actinobacteria;c__Actinobacteria;o__Actinomycetales;f__Cellulomonadaceae;g__Demequina	14.1538	0.00682004	0.0121633	1	2.48865e-06	0	1.63247e-05	0	0
k__Bacteria;p__Actinobacteria;c__Actinobacteria;o__Actinomycetales;f__Propionibacteriaceae;g__Tessaracoccus	14.1538	0.00682004	0.0121633	1	2.54628e-05	0	3.23609e-05	0	0
k__Bacteria;p__Proteobacteria;c__Alphaproteobacteria;o__Rhizobiales;f__Methylocystaceae;g__Methylopila	14.1538	0.00682004	0.0121633	1	6.52103e-07	0	9.28428e-06	0	0
k__Bacteria;p__Proteobacteria;c__Gammaproteobacteria;o__Aeromonadales;f__Aeromonadaceae;g__Tolumonas	14.1538	0.00682004	0.0121633	1	2.63654e-06	0	2.70547e-06	0	0
k__Bacteria;p__Actinobacteria;c__Thermoleophilia;o__Gaiellales;f__Gaiellaceae;g__	14.1478	0.00683784	0.012175	1	1.4413e-05	1.67358e-05	3.92302e-05	0	3.4057e-05
k__Bacteria;p__Firmicutes;c__Clostridia;o__Clostridiales;f__[Tissierellaceae];g__WAL_1855D	14.1061	0.00696415	0.0123794	1	0	2.36039e-05	8.54611e-05	0	0.000131168
k__Bacteria;p__Chlorobi;c__BSV26;o__C20;f__;g__	13.9907	0.00732473	0.0129776	1	0	0	0	0	0.000132224
k__Bacteria;p__Cyanobacteria;c__Oscillatoriophycideae;o__Chroococcales;f__Gomphosphaeriaceae;g__	13.9907	0.00732473	0.0129776	1	0	0	0	0	0.000306114
k__Bacteria;p__Proteobacteria;c__Deltaproteobacteria;o__Spirobacillales;f__;g__	13.8516	0.00778411	0.0137689	1	7.47768e-06	0.000286958	3.1492e-05	0	0.000239865
k__Bacteria;p__Proteobacteria;c__Deltaproteobacteria;o__Syntrophobacterales;f__Syntrophobacteraceae;g__	13.6529	0.00848921	0.0149916	1	3.89791e-06	0.000224149	0	0	4.24154e-05
k__Bacteria;p__Verrucomicrobia;c__Opitutae;o__Opitutales;f__Opitutaceae;g__Opitutus	13.6384	0.00854338	0.0150626	1	3.32165e-06	0	0	0	5.30481e-06
k__Bacteria;p__OP3;c__koll11;o__;f__;g__	13.4112	0.00943214	0.0165781	1	0	6.49712e-05	0	0	0.000113303
k__Bacteria;p__Proteobacteria;c__Betaproteobacteria;o__Burkholderiales;f__Burkholderiaceae;g__Lautropia	13.4108	0.00943371	0.0165781	1	3.75059e-07	0.00014648	2.04886e-05	0	9.04217e-05
k__Bacteria;p__Proteobacteria;c__Deltaproteobacteria;o__Myxococcales;f__0319-6G20;g__	13.2626	0.0100616	0.0176527	1	0	0.000207832	6.11878e-05	0	7.33753e-05
k__Bacteria;p__Proteobacteria;c__Gammaproteobacteria;o__Alteromonadales;f__Alteromonadaceae;g__Marinobacter	13.2267	0.0102196	0.017901	1	4.5372e-06	9.77305e-05	0	0	0
k__Bacteria;p__Firmicutes;c__Clostridia;o__Clostridiales;f__Peptostreptococcaceae;g__Peptostreptococcus	13.0833	0.0108757	0.0190193	1	4.84779e-06	0	7.42459e-05	0	0
k__Bacteria;p__Proteobacteria;c__Alphaproteobacteria;o__Rhodobacterales;f__Hyphomonadaceae;g__	13.0698	0.0109396	0.0191001	1	2.39233e-06	0.000399537	0	0	0.000151575
k__Bacteria;p__Actinobacteria;c__Actinobacteria;o__Actinomycetales;f__Dietziaceae;g__Dietzia	13.0416	0.0110745	0.0193044	1	0.000115557	0.000109512	1.1891e-05	0	0
k__Bacteria;p__Actinobacteria;c__Actinobacteria;o__Actinomycetales;f__Actinomycetaceae;g__Varibaculum	12.9706	0.0114204	0.0198753	1	0	0	3.84296e-05	0	5.07327e-05
k__Bacteria;p__Actinobacteria;c__Actinobacteria;o__Actinomycetales;f__Micromonosporaceae;g__	12.932	0.0116128	0.0201774	1	4.40104e-07	0	6.12673e-05	0	0
k__Bacteria;p__Actinobacteria;c__Acidimicrobiia;o__Acidimicrobiales;f__C111;g__	12.9185	0.0116807	0.0202628	1	4.23998e-07	0.000352997	2.62171e-05	0	5.79811e-06
k__Bacteria;p__Actinobacteria;c__Actinobacteria;o__Actinomycetales;f__Microbacteriaceae;g__Candidatus Aquiluna	12.858	0.0119906	0.0207671	1	0	0.000147403	2.93537e-05	0	1.56259e-05
k__Bacteria;p__Actinobacteria;c__Actinobacteria;o__Actinomycetales;f__Bogoriellaceae;g__Georgenia	12.8509	0.012028	0.0207984	1	1.22913e-05	0	9.40604e-06	0	0
k__Bacteria;p__Actinobacteria;c__Actinobacteria;o__Actinomycetales;f__Nocardiaceae;g__Rhodococcus	12.715	0.0127555	0.0220211	1	2.81721e-05	5.31622e-05	2.74418e-05	0	8.71074e-05
k__Bacteria;p__Proteobacteria;c__Alphaproteobacteria;o__Rhizobiales;f__Brucellaceae;g__Pseudochrobactrum	12.7103	0.0127818	0.0220312	1	4.40104e-07	0.000184199	1.3388e-05	0	0.000194634
k__Bacteria;p__Proteobacteria;c__Gammaproteobacteria;o__Aeromonadales;f__Aeromonadaceae;g__	12.5949	0.0134345	0.0231193	1	1.85784e-05	0.000321375	0.000418032	0	6.14456e-05
k__Bacteria;p__Proteobacteria;c__Betaproteobacteria;o__Neisseriales;f__Neisseriaceae;g__Kingella	12.4972	0.0140127	0.024076	1	2.34673e-06	0	5.42364e-06	0	0
k__Bacteria;p__Firmicutes;c__Clostridia;o__Clostridiales;f__[Tissierellaceae];g__Helcococcus	12.2954	0.0152845	0.0262194	1	3.8645e-06	0	5.30464e-05	0	0.000107314
k__Bacteria;p__Proteobacteria;c__Betaproteobacteria;o__Ellin6067;f__;g__	12.2557	0.0155475	0.0266282	1	1.40976e-06	6.55965e-05	0	0	4.38573e-05
k__Bacteria;p__Elusimicrobia;c__Elusimicrobia;o__Elusimicrobiales;f__;g__	12.2291	0.0157263	0.0268917	1	5.65295e-07	0	7.16961e-05	0	7.56466e-05
k__Bacteria;p__Actinobacteria;c__Actinobacteria;o__Actinomycetales;f__Nocardioidaceae;g__Nocardioides	12.121	0.0164735	0.0281248	1	1.72196e-06	0	3.11591e-06	0	0.00011516
k__Bacteria;p__Acidobacteria;c__Acidobacteria-5;o__;f__;g__	11.8834	0.0182394	0.0310415	1	4.6992e-07	0	0	0	0.000204008
k__Bacteria;p__Bacteroidetes;c__Flavobacteriia;o__Flavobacteriales;f__;g__	11.8834	0.0182394	0.0310415	1	2.04855e-06	0	0	0	3.7479e-05
k__Bacteria;p__Actinobacteria;c__Actinobacteria;o__Actinomycetales;f__Actinomycetaceae;Other	11.7387	0.019404	0.0323101	1	0	4.71361e-06	0	0	0
k__Bacteria;p__Actinobacteria;c__Actinobacteria;o__Actinomycetales;f__Actinomycetaceae;g__Actinobaculum	11.7387	0.019404	0.0323101	1	0	0.000139488	0	0	0
k__Bacteria;p__Actinobacteria;c__Actinobacteria;o__Actinomycetales;f__Actinosynnemataceae;Other	11.7387	0.019404	0.0323101	1	0	8.8191e-05	0	0	0
k__Bacteria;p__Actinobacteria;c__Actinobacteria;o__Actinomycetales;f__Actinosynnemataceae;g__	11.7387	0.019404	0.0323101	1	0	3.46995e-05	0	0	0
k__Bacteria;p__Chloroflexi;c__TK10;o__AKYG885;f__Dolo_23;g__	11.7387	0.019404	0.0323101	1	0	0.000138943	0	0	0
k__Bacteria;p__Cyanobacteria;c__4C0d-2;o__SM2F09;f__;g__	11.7387	0.019404	0.0323101	1	0	9.23548e-06	0	0	0
k__Bacteria;p__Firmicutes;c__Clostridia;o__Clostridiales;f__[Tissierellaceae];g__Tepidimicrobium	11.7387	0.019404	0.0323101	1	0	0.000123016	0	0	0
k__Bacteria;p__Gemmatimonadetes;c__Gemmatimonadetes;o__Gemmatimonadales;f__;g__	11.7387	0.019404	0.0323101	1	0	1.6238e-05	0	0	0
k__Bacteria;p__OP11;c__OP11-1;o__BB36;f__;g__	11.7387	0.019404	0.0323101	1	0	2.27053e-05	0	0	0
k__Bacteria;p__Proteobacteria;c__Betaproteobacteria;o__Neisseriales;f__Neisseriaceae;g__Eikenella	11.7387	0.019404	0.0323101	1	0	3.46043e-05	0	0	0
k__Bacteria;p__Proteobacteria;c__Deltaproteobacteria;o__Desulfovibrionales;f__Desulfomicrobiaceae;g__	11.7387	0.019404	0.0323101	1	0	2.90308e-05	0	0	0
k__Bacteria;p__Proteobacteria;c__Deltaproteobacteria;o__Myxococcales;f__Myxococcaceae;g__	11.7387	0.019404	0.0323101	1	0	5.45241e-05	0	0	0
k__Bacteria;p__Proteobacteria;c__Gammaproteobacteria;o__[Marinicellales];f__[Marinicellaceae];g__	11.7387	0.019404	0.0323101	1	0	4.30672e-05	0	0	0
k__Bacteria;p__[Thermi];c__Deinococci;o__Thermales;f__Thermaceae;g__Meiothermus	11.7387	0.019404	0.0323101	1	0	0.000132219	0	0	0
k__Bacteria;p__Proteobacteria;c__Betaproteobacteria;o__Rhodocyclales;f__Rhodocyclaceae;g__Uliginosibacterium	11.6381	0.0202551	0.0336753	1	3.64964e-05	0	0	0	3.26305e-05
k__Bacteria;p__FCPU426;c__;o__;f__;g__	11.6203	0.02041	0.033725	1	0	0	0	0	7.7067e-05
k__Bacteria;p__Firmicutes;c__Clostridia;o__Clostridiales;f__[Acidaminobacteraceae];g__Fusibacter	11.6203	0.02041	0.033725	1	0	0	0	0	3.51953e-05
k__Bacteria;p__Proteobacteria;c__Betaproteobacteria;o__Rhodocyclales;f__Rhodocyclaceae;g__Methyloversatilis	11.6203	0.02041	0.033725	1	0	0	0	0	2.02428e-05
k__Bacteria;p__Proteobacteria;c__Deltaproteobacteria;o__Desulfovibrionales;f__Desulfohalobiaceae;g__	11.6203	0.02041	0.033725	1	0	0	0	0	3.24207e-05
k__Bacteria;p__Acidobacteria;c__[Chloracidobacteria];o__RB41;f__;g__	11.5878	0.0206949	0.0341434	1	1.4455e-06	0	0	0	7.33289e-05
k__Bacteria;p__Proteobacteria;c__Alphaproteobacteria;o__Rhodobacterales;f__Rhodobacteraceae;g__Rubellimicrobium	11.5587	0.0209529	0.0345163	1	2.86797e-05	0.000180958	8.8291e-05	0	0.00012291
k__Bacteria;p__Gemmatimonadetes;c__Gemmatimonadetes;Other;Other;Other	11.5353	0.0211631	0.0348094	1	0	0.000243117	0	0	1.00672e-06
k__Bacteria;p__Actinobacteria;c__Actinobacteria;o__Actinomycetales;f__Intrasporangiaceae;g__Serinicoccus	11.5044	0.0214433	0.0351098	1	0	0	4.32962e-06	0	0
k__Bacteria;p__Firmicutes;c__Bacilli;o__Bacillales;f__[Exiguobacteraceae];g__Exiguobacterium	11.5044	0.0214433	0.0351098	1	0	0	1.64049e-05	0	0
k__Bacteria;p__Proteobacteria;c__Alphaproteobacteria;o__Sphingomonadales;f__Erythrobacteraceae;g__Erythrobacter	11.5044	0.0214433	0.0351098	1	0	0	1.07627e-05	0	0
k__Bacteria;p__[Thermi];c__Deinococci;o__Deinococcales;f__Deinococcaceae;g__Deinococcus	11.4779	0.021687	0.035455	1	4.05954e-06	8.45983e-05	0.00016146	0	2.31677e-05
k__Bacteria;p__Firmicutes;c__Clostridia;o__Clostridiales;f__Lachnospiraceae;g__Moryella	11.4481	0.0219637	0.0358531	1	0	0	8.07179e-06	0	5.41922e-05
k__Bacteria;p__Proteobacteria;c__Gammaproteobacteria;o__Legionellales;f__Legionellaceae;g__	11.1319	0.0251213	0.0409455	1	2.04855e-06	7.04145e-05	7.33843e-06	0	9.92526e-05
k__Bacteria;p__Proteobacteria;c__Gammaproteobacteria;o__Xanthomonadales;f__Sinobacteraceae;g__Steroidobacter	11.1198	0.0252499	0.0410929	1	4.23998e-07	0	3.6957e-06	0	4.49242e-05
k__Bacteria;p__Gemmatimonadetes;c__Gemmatimonadetes;o__Gemmatimonadales;f__Gemmatimonadaceae;g__Gemmatimonas	10.9457	0.0271806	0.0414122	1	1.30421e-06	0	0	0	4.40771e-06
k__Bacteria;p__Proteobacteria;c__Gammaproteobacteria;o__Xanthomonadales;f__Sinobacteraceae;g__Nevskia	10.9457	0.0271806	0.0414122	1	6.37345e-06	0	0	0	7.31307e-06
k__Bacteria;p__Verrucomicrobia;c__[Spartobacteria];o__[Chthoniobacterales];f__[Chthoniobacteraceae];g__Chthoniobacter	10.9457	0.0271806	0.0414122	1	3.06462e-06	0	0	0	8.26091e-06
k__Bacteria;p__Proteobacteria;c__Gammaproteobacteria;o__Xanthomonadales;f__Xanthomonadaceae;g__Aquimonas	10.7204	0.0298922	0.0414122	1	0	1.27004e-05	0	0	1.04612e-05
k__Archaea;p__Euryarchaeota;c__Methanobacteria;o__Methanobacteriales;f__Methanobacteriaceae;g__Methanobacterium	10.6538	0.0307425	0.0414122	1	3.93952e-06	0	0	0	0
k__Bacteria;p__AD3;c__JG37-AG-4;o__;f__;g__	10.6538	0.0307425	0.0414122	1	4.6992e-07	0	0	0	0
k__Bacteria;p__Acidobacteria;c__RB25;o__;f__;g__	10.6538	0.0307425	0.0414122	1	5.65295e-07	0	0	0	0
k__Bacteria;p__Acidobacteria;c__S035;o__;f__;g__	10.6538	0.0307425	0.0414122	1	5.65295e-07	0	0	0	0
k__Bacteria;p__Acidobacteria;c__TM1;o__;f__;g__	10.6538	0.0307425	0.0414122	1	1.31317e-06	0	0	0	0
k__Bacteria;p__Acidobacteria;c__iii1-8;o__32-20;f__;g__	10.6538	0.0307425	0.0414122	1	4.6992e-07	0	0	0	0
k__Bacteria;p__Acidobacteria;c__iii1-8;o__DS-18;f__;g__	10.6538	0.0307425	0.0414122	1	2.04855e-06	0	0	0	0
k__Bacteria;p__Actinobacteria;c__Acidimicrobiia;o__Acidimicrobiales;Other;Other	10.6538	0.0307425	0.0414122	1	5.28124e-06	0	0	0	0
k__Bacteria;p__Actinobacteria;c__Acidimicrobiia;o__Acidimicrobiales;f__JdFBGBact;g__	10.6538	0.0307425	0.0414122	1	2.59661e-05	0	0	0	0
k__Bacteria;p__Actinobacteria;c__Acidimicrobiia;o__Acidimicrobiales;f__wb1_P06;g__	10.6538	0.0307425	0.0414122	1	0.000117948	0	0	0	0
k__Bacteria;p__Actinobacteria;c__Actinobacteria;o__Actinomycetales;f__Beutenbergiaceae;g__	10.6538	0.0307425	0.0414122	1	5.65295e-07	0	0	0	0
k__Bacteria;p__Actinobacteria;c__Actinobacteria;o__Actinomycetales;f__Cellulomonadaceae;Other	10.6538	0.0307425	0.0414122	1	2.04855e-06	0	0	0	0
k__Bacteria;p__Actinobacteria;c__Actinobacteria;o__Actinomycetales;f__Nocardiaceae;g__Nocardia	10.6538	0.0307425	0.0414122	1	1.03051e-06	0	0	0	0
k__Bacteria;p__Actinobacteria;c__Actinobacteria;o__Actinomycetales;f__Nocardioidaceae;g__Kribbella	10.6538	0.0307425	0.0414122	1	5.65295e-07	0	0	0	0
k__Bacteria;p__Actinobacteria;c__Actinobacteria;o__Actinomycetales;f__Propionibacteriaceae;g__Luteococcus	10.6538	0.0307425	0.0414122	1	1.417e-06	0	0	0	0
k__Bacteria;p__Actinobacteria;c__Actinobacteria;o__Actinomycetales;f__Sanguibacteraceae;Other	10.6538	0.0307425	0.0414122	1	4.40104e-07	0	0	0	0
k__Bacteria;p__Actinobacteria;c__Actinobacteria;o__Actinomycetales;f__Sanguibacteraceae;g__	10.6538	0.0307425	0.0414122	1	8.80207e-07	0	0	0	0
k__Bacteria;p__Actinobacteria;c__Actinobacteria;o__Actinomycetales;f__Streptomycetaceae;g__	10.6538	0.0307425	0.0414122	1	2.11999e-07	0	0	0	0
k__Bacteria;p__Actinobacteria;c__Thermoleophilia;o__Solirubrobacterales;f__Conexibacteraceae;Other	10.6538	0.0307425	0.0414122	1	2.39278e-06	0	0	0	0
k__Bacteria;p__Actinobacteria;c__Thermoleophilia;o__Solirubrobacterales;f__Patulibacteraceae;g__Patulibacter	10.6538	0.0307425	0.0414122	1	4.40104e-07	0	0	0	0
k__Bacteria;p__Armatimonadetes;c__Armatimonadia;o__Armatimonadales;f__Armatimonadaceae;g__Armatimonas	10.6538	0.0307425	0.0414122	1	8.80207e-07	0	0	0	0
k__Bacteria;p__Armatimonadetes;c__[Fimbriimonadia];o__[Fimbriimonadales];f__[Fimbriimonadaceae];g__	10.6538	0.0307425	0.0414122	1	1.42508e-06	0	0	0	0
k__Bacteria;p__Bacteroidetes;c__Bacteroidia;o__Bacteroidales;f__BA008;g__	10.6538	0.0307425	0.0414122	1	8.1942e-06	0	0	0	0
k__Bacteria;p__Bacteroidetes;c__Bacteroidia;o__Bacteroidales;f__Marinilabiaceae;g__	10.6538	0.0307425	0.0414122	1	3.68739e-05	0	0	0	0
k__Bacteria;p__Bacteroidetes;c__Bacteroidia;o__Bacteroidales;f__Rikenellaceae;Other	10.6538	0.0307425	0.0414122	1	1.32257e-06	0	0	0	0
k__Bacteria;p__Bacteroidetes;c__Bacteroidia;o__Bacteroidales;f__VC21_Bac22;g__	10.6538	0.0307425	0.0414122	1	1.02428e-05	0	0	0	0
k__Bacteria;p__Bacteroidetes;c__Cytophagia;o__Cytophagales;f__Cytophagaceae;g__Larkinella	10.6538	0.0307425	0.0414122	1	4.40104e-07	0	0	0	0
k__Bacteria;p__Bacteroidetes;c__Cytophagia;o__Cytophagales;f__Flammeovirgaceae;Other	10.6538	0.0307425	0.0414122	1	4.40104e-07	0	0	0	0
k__Bacteria;p__Bacteroidetes;c__Cytophagia;o__Cytophagales;f__Flammeovirgaceae;g__Flexithrix	10.6538	0.0307425	0.0414122	1	4.40104e-07	0	0	0	0
k__Bacteria;p__Bacteroidetes;c__Cytophagia;o__Cytophagales;f__Flammeovirgaceae;g__Reichenbachiella	10.6538	0.0307425	0.0414122	1	4.40104e-07	0	0	0	0
k__Bacteria;p__Bacteroidetes;c__Cytophagia;o__Cytophagales;f__Flammeovirgaceae;g__Roseivirga	10.6538	0.0307425	0.0414122	1	3.08073e-06	0	0	0	0
k__Bacteria;p__Bacteroidetes;c__Flavobacteriia;o__Flavobacteriales;f__Cryomorphaceae;g__Brumimicrobium	10.6538	0.0307425	0.0414122	1	4.0971e-06	0	0	0	0
k__Bacteria;p__Bacteroidetes;c__Flavobacteriia;o__Flavobacteriales;f__Flavobacteriaceae;g__Aequorivita	10.6538	0.0307425	0.0414122	1	4.0971e-06	0	0	0	0
k__Bacteria;p__Bacteroidetes;c__Flavobacteriia;o__Flavobacteriales;f__Flavobacteriaceae;g__Gramella	10.6538	0.0307425	0.0414122	1	1.42508e-06	0	0	0	0
k__Bacteria;p__Bacteroidetes;c__Flavobacteriia;o__Flavobacteriales;f__Flavobacteriaceae;g__Lacinutrix	10.6538	0.0307425	0.0414122	1	2.11999e-07	0	0	0	0
k__Bacteria;p__Bacteroidetes;c__Flavobacteriia;o__Flavobacteriales;f__Flavobacteriaceae;g__Psychroserpens	10.6538	0.0307425	0.0414122	1	4.40104e-07	0	0	0	0
k__Bacteria;p__Bacteroidetes;c__Flavobacteriia;o__Flavobacteriales;f__Flavobacteriaceae;g__Robiginitalea	10.6538	0.0307425	0.0414122	1	4.40104e-07	0	0	0	0
k__Bacteria;p__Bacteroidetes;c__Flavobacteriia;o__Flavobacteriales;f__Flavobacteriaceae;g__Ulvibacter	10.6538	0.0307425	0.0414122	1	1.18828e-05	0	0	0	0
k__Bacteria;p__Bacteroidetes;c__Flavobacteriia;o__Flavobacteriales;f__[Weeksellaceae];g__Weeksella	10.6538	0.0307425	0.0414122	1	1.31317e-06	0	0	0	0
k__Bacteria;p__Bacteroidetes;c__[Rhodothermi];o__[Rhodothermales];f__[Balneolaceae];g__	10.6538	0.0307425	0.0414122	1	4.0971e-06	0	0	0	0
k__Bacteria;p__Bacteroidetes;c__[Rhodothermi];o__[Rhodothermales];f__[Balneolaceae];g__Balneola	10.6538	0.0307425	0.0414122	1	2.04855e-06	0	0	0	0
k__Bacteria;p__Bacteroidetes;c__[Saprospirae];o__[Saprospirales];f__Chitinophagaceae;g__Niastella	10.6538	0.0307425	0.0414122	1	4.40104e-07	0	0	0	0
k__Bacteria;p__Bacteroidetes;c__[Saprospirae];o__[Saprospirales];f__Saprospiraceae;g__Haliscomenobacter	10.6538	0.0307425	0.0414122	1	1.32031e-06	0	0	0	0
k__Bacteria;p__Chlamydiae;c__Chlamydiia;o__Chlamydiales;f__Waddliaceae;g__	10.6538	0.0307425	0.0414122	1	4.40104e-07	0	0	0	0
k__Bacteria;p__Chloroflexi;c__Anaerolineae;o__DRC31;f__;g__	10.6538	0.0307425	0.0414122	1	2.04855e-06	0	0	0	0
k__Bacteria;p__Chloroflexi;c__Chloroflexi;o__Herpetosiphonales;f__;g__	10.6538	0.0307425	0.0414122	1	2.11999e-07	0	0	0	0
k__Bacteria;p__Chloroflexi;c__Ktedonobacteria;o__JG30-KF-AS9;f__;g__	10.6538	0.0307425	0.0414122	1	9.3984e-07	0	0	0	0
k__Bacteria;p__Chloroflexi;c__Ktedonobacteria;o__TK10;f__;g__	10.6538	0.0307425	0.0414122	1	1.42508e-06	0	0	0	0
k__Bacteria;p__Cyanobacteria;c__4C0d-2;o__SM1D11;f__;g__	10.6538	0.0307425	0.0414122	1	7.32671e-07	0	0	0	0
k__Bacteria;p__Cyanobacteria;c__Oscillatoriophycideae;o__Chroococcales;Other;Other	10.6538	0.0307425	0.0414122	1	4.40104e-07	0	0	0	0
k__Bacteria;p__Fibrobacteres;c__TG3;o__TG3-1;f__M1PL1-46;g__	10.6538	0.0307425	0.0414122	1	4.40104e-07	0	0	0	0
k__Bacteria;p__Firmicutes;Other;Other;Other;Other	10.6538	0.0307425	0.0414122	1	9.3984e-07	0	0	0	0
k__Bacteria;p__Firmicutes;c__Bacilli;o__Bacillales;f__Listeriaceae;Other	10.6538	0.0307425	0.0414122	1	5.65295e-07	0	0	0	0
k__Bacteria;p__Firmicutes;c__Bacilli;o__Bacillales;f__Thermoactinomycetaceae;g__Shimazuella	10.6538	0.0307425	0.0414122	1	4.6992e-07	0	0	0	0
k__Bacteria;p__Firmicutes;c__Bacilli;o__Lactobacillales;f__Leuconostocaceae;g__Fructobacillus	10.6538	0.0307425	0.0414122	1	2.04855e-06	0	0	0	0
k__Bacteria;p__Firmicutes;c__Clostridia;o__Clostridiales;f__Clostridiaceae;g__Alkaliphilus	10.6538	0.0307425	0.0414122	1	1.84272e-05	0	0	0	0
k__Bacteria;p__Firmicutes;c__Clostridia;o__Clostridiales;f__Clostridiaceae;g__Proteiniclasticum	10.6538	0.0307425	0.0414122	1	2.04855e-06	0	0	0	0
k__Bacteria;p__Firmicutes;c__Clostridia;o__Clostridiales;f__Clostridiaceae;g__SMB53	10.6538	0.0307425	0.0414122	1	1.32031e-06	0	0	0	0
k__Bacteria;p__Firmicutes;c__Clostridia;o__Clostridiales;f__Clostridiaceae;g__Tindallia_Anoxynatronum	10.6538	0.0307425	0.0414122	1	7.50118e-07	0	0	0	0
k__Bacteria;p__Firmicutes;c__Clostridia;o__Clostridiales;f__Eubacteriaceae;Other	10.6538	0.0307425	0.0414122	1	2.2303e-06	0	0	0	0
k__Bacteria;p__Firmicutes;c__Clostridia;o__Clostridiales;f__Peptococcaceae;Other	10.6538	0.0307425	0.0414122	1	1.58154e-06	0	0	0	0
k__Bacteria;p__Firmicutes;c__Clostridia;o__Clostridiales;f__Peptococcaceae;g__Pelotomaculum	10.6538	0.0307425	0.0414122	1	3.75059e-07	0	0	0	0
k__Bacteria;p__Firmicutes;c__Clostridia;o__Clostridiales;f__Ruminococcaceae;g__Anaerofilum	10.6538	0.0307425	0.0414122	1	2.04855e-06	0	0	0	0
k__Bacteria;p__Firmicutes;c__Clostridia;o__Clostridiales;f__[Acidaminobacteraceae];g__Guggenheimella	10.6538	0.0307425	0.0414122	1	2.86797e-05	0	0	0	0
k__Bacteria;p__Firmicutes;c__Clostridia;o__Clostridiales;f__[Tissierellaceae];Other	10.6538	0.0307425	0.0414122	1	2.04855e-06	0	0	0	0
k__Bacteria;p__Firmicutes;c__Clostridia;o__Clostridiales;f__[Tissierellaceae];g__Sedimentibacter	10.6538	0.0307425	0.0414122	1	6.58115e-06	0	0	0	0
k__Bacteria;p__Firmicutes;c__Clostridia;o__Clostridiales;f__[Tissierellaceae];g__Tissierella_Soehngenia	10.6538	0.0307425	0.0414122	1	2.04855e-06	0	0	0	0
k__Bacteria;p__Firmicutes;c__Clostridia;o__Thermoanaerobacterales;Other;Other	10.6538	0.0307425	0.0414122	1	2.11999e-07	0	0	0	0
k__Bacteria;p__GAL15;c__;o__;f__;g__	10.6538	0.0307425	0.0414122	1	9.3984e-07	0	0	0	0
k__Bacteria;p__Gemmatimonadetes;c__Gemmatimonadetes;o__Ellin5290;f__;g__	10.6538	0.0307425	0.0414122	1	7.32671e-07	0	0	0	0
k__Bacteria;p__Lentisphaerae;c__[Lentisphaeria];o__Z20;f__;g__	10.6538	0.0307425	0.0414122	1	3.75059e-07	0	0	0	0
k__Bacteria;p__OP11;c__WCHB1-64;o__;f__;g__	10.6538	0.0307425	0.0414122	1	4.40104e-07	0	0	0	0
k__Bacteria;p__OP9;c__JS1;o__BA021;f__;g__	10.6538	0.0307425	0.0414122	1	2.04855e-06	0	0	0	0
k__Bacteria;p__Planctomycetes;c__Planctomycetia;o__Pirellulales;f__Pirellulaceae;g__A17	10.6538	0.0307425	0.0414122	1	2.64062e-06	0	0	0	0
k__Bacteria;p__Planctomycetes;c__Planctomycetia;o__Pirellulales;f__Pirellulaceae;g__Pirellula	10.6538	0.0307425	0.0414122	1	6.81024e-07	0	0	0	0
k__Bacteria;p__Proteobacteria;c__Alphaproteobacteria;o__Caulobacterales;Other;Other	10.6538	0.0307425	0.0414122	1	4.40104e-07	0	0	0	0
k__Bacteria;p__Proteobacteria;c__Alphaproteobacteria;o__Kiloniellales;f__;g__	10.6538	0.0307425	0.0414122	1	8.80207e-07	0	0	0	0
k__Bacteria;p__Proteobacteria;c__Alphaproteobacteria;o__Rhizobiales;f__Brucellaceae;g__	10.6538	0.0307425	0.0414122	1	8.80207e-07	0	0	0	0
k__Bacteria;p__Proteobacteria;c__Alphaproteobacteria;o__Rhizobiales;f__Hyphomicrobiaceae;g__Pedomicrobium	10.6538	0.0307425	0.0414122	1	1.03051e-06	0	0	0	0
k__Bacteria;p__Proteobacteria;c__Alphaproteobacteria;o__Rhizobiales;f__Phyllobacteriaceae;g__Mesorhizobium	10.6538	0.0307425	0.0414122	1	8.80207e-07	0	0	0	0
k__Bacteria;p__Proteobacteria;c__Betaproteobacteria;o__Burkholderiales;f__Alcaligenaceae;g__Tetrathiobacter	10.6538	0.0307425	0.0414122	1	2.04855e-06	0	0	0	0
k__Bacteria;p__Proteobacteria;c__Betaproteobacteria;o__Burkholderiales;f__Burkholderiaceae;Other	10.6538	0.0307425	0.0414122	1	5.65295e-07	0	0	0	0
k__Bacteria;p__Proteobacteria;c__Betaproteobacteria;o__Burkholderiales;f__Comamonadaceae;g__Limnobacter	10.6538	0.0307425	0.0414122	1	0.000256069	0	0	0	0
k__Bacteria;p__Proteobacteria;c__Betaproteobacteria;o__Hydrogenophilales;f__Hydrogenophilaceae;g__Thiobacillus	10.6538	0.0307425	0.0414122	1	2.04855e-06	0	0	0	0
k__Bacteria;p__Proteobacteria;c__Betaproteobacteria;o__Nitrosomonadales;f__Nitrosomonadaceae;g__	10.6538	0.0307425	0.0414122	1	1.22913e-05	0	0	0	0
k__Bacteria;p__Proteobacteria;c__Betaproteobacteria;o__Rhodocyclales;f__Rhodocyclaceae;g__Azospira	10.6538	0.0307425	0.0414122	1	1.10026e-05	0	0	0	0
k__Bacteria;p__Proteobacteria;c__Deltaproteobacteria;Other;Other;Other	10.6538	0.0307425	0.0414122	1	1.31623e-06	0	0	0	0
k__Bacteria;p__Proteobacteria;c__Deltaproteobacteria;o__Desulfobacterales;f__Desulfobacteraceae;g__Desulfococcus	10.6538	0.0307425	0.0414122	1	4.0971e-06	0	0	0	0
k__Bacteria;p__Proteobacteria;c__Deltaproteobacteria;o__Desulfobacterales;f__Desulfobulbaceae;g__	10.6538	0.0307425	0.0414122	1	1.31623e-06	0	0	0	0
k__Bacteria;p__Proteobacteria;c__Deltaproteobacteria;o__Desulfovibrionales;f__Desulfomicrobiaceae;g__Desulfomicrobium	10.6538	0.0307425	0.0414122	1	2.25341e-05	0	0	0	0
k__Bacteria;p__Proteobacteria;c__Deltaproteobacteria;o__Desulfuromonadales;f__Desulfuromonadaceae;g__Desulfuromonas	10.6538	0.0307425	0.0414122	1	2.04855e-05	0	0	0	0
k__Bacteria;p__Proteobacteria;c__Deltaproteobacteria;o__Desulfuromonadales;f__Geobacteraceae;g__	10.6538	0.0307425	0.0414122	1	5.65295e-07	0	0	0	0
k__Bacteria;p__Proteobacteria;c__Deltaproteobacteria;o__Desulfuromonadales;f__Geobacteraceae;g__Geobacter	10.6538	0.0307425	0.0414122	1	4.6992e-07	0	0	0	0
k__Bacteria;p__Proteobacteria;c__Deltaproteobacteria;o__Myxococcales;f__Cystobacteraceae;g__	10.6538	0.0307425	0.0414122	1	6.35998e-07	0	0	0	0
k__Bacteria;p__Proteobacteria;c__Deltaproteobacteria;o__Myxococcales;f__Myxococcaceae;g__Anaeromyxobacter	10.6538	0.0307425	0.0414122	1	7.32671e-07	0	0	0	0
k__Bacteria;p__Proteobacteria;c__Deltaproteobacteria;o__Myxococcales;f__Myxococcaceae;g__Myxococcus	10.6538	0.0307425	0.0414122	1	1.06e-06	0	0	0	0
k__Bacteria;p__Proteobacteria;c__Deltaproteobacteria;o__Myxococcales;f__OM27;g__	10.6538	0.0307425	0.0414122	1	7.94934e-06	0	0	0	0
k__Bacteria;p__Proteobacteria;c__Gammaproteobacteria;o__Aeromonadales;f__Succinivibrionaceae;g__Ruminobacter	10.6538	0.0307425	0.0414122	1	1.03051e-06	0	0	0	0
k__Bacteria;p__Proteobacteria;c__Gammaproteobacteria;o__Alteromonadales;f__Alteromonadaceae;g__Alteromonas	10.6538	0.0307425	0.0414122	1	4.40104e-07	0	0	0	0
k__Bacteria;p__Proteobacteria;c__Gammaproteobacteria;o__Alteromonadales;f__Ferrimonadaceae;g__Ferrimonas	10.6538	0.0307425	0.0414122	1	2.11999e-07	0	0	0	0
k__Bacteria;p__Proteobacteria;c__Gammaproteobacteria;o__Chromatiales;Other;Other	10.6538	0.0307425	0.0414122	1	2.04855e-06	0	0	0	0
k__Bacteria;p__Proteobacteria;c__Gammaproteobacteria;o__Chromatiales;f__Chromatiaceae;g__	10.6538	0.0307425	0.0414122	1	2.04855e-06	0	0	0	0
k__Bacteria;p__Proteobacteria;c__Gammaproteobacteria;o__Enterobacteriales;f__Enterobacteriaceae;g__Buchnera	10.6538	0.0307425	0.0414122	1	1.72218e-06	0	0	0	0
k__Bacteria;p__Proteobacteria;c__Gammaproteobacteria;o__Enterobacteriales;f__Enterobacteriaceae;g__Candidatus Blochmannia	10.6538	0.0307425	0.0414122	1	4.6992e-07	0	0	0	0
k__Bacteria;p__Proteobacteria;c__Gammaproteobacteria;o__Enterobacteriales;f__Enterobacteriaceae;g__Photorhabdus	10.6538	0.0307425	0.0414122	1	5.65295e-07	0	0	0	0
k__Bacteria;p__Proteobacteria;c__Gammaproteobacteria;o__Enterobacteriales;f__Enterobacteriaceae;g__Sodalis	10.6538	0.0307425	0.0414122	1	6.81024e-07	0	0	0	0
k__Bacteria;p__Proteobacteria;c__Gammaproteobacteria;o__Oceanospirillales;f__Endozoicimonaceae;g__	10.6538	0.0307425	0.0414122	1	4.40104e-07	0	0	0	0
k__Bacteria;p__Proteobacteria;c__Gammaproteobacteria;o__Oceanospirillales;f__Halomonadaceae;g__Candidatus Portiera	10.6538	0.0307425	0.0414122	1	2.11999e-07	0	0	0	0
k__Bacteria;p__Proteobacteria;c__Gammaproteobacteria;o__Oceanospirillales;f__Oceanospirillaceae;g__	10.6538	0.0307425	0.0414122	1	4.40104e-07	0	0	0	0
k__Bacteria;p__Proteobacteria;c__Gammaproteobacteria;o__Oceanospirillales;f__SUP05;g__	10.6538	0.0307425	0.0414122	1	4.6992e-07	0	0	0	0
k__Bacteria;p__Proteobacteria;c__Gammaproteobacteria;o__Pasteurellales;f__Pasteurellaceae;g__Mannheimia	10.6538	0.0307425	0.0414122	1	3.75059e-07	0	0	0	0
k__Bacteria;p__Proteobacteria;c__Gammaproteobacteria;o__Pseudomonadales;f__Pseudomonadaceae;g__Azorhizophilus	10.6538	0.0307425	0.0414122	1	3.44437e-06	0	0	0	0
k__Bacteria;p__Proteobacteria;c__Gammaproteobacteria;o__Vibrionales;f__Pseudoalteromonadaceae;Other	10.6538	0.0307425	0.0414122	1	4.23998e-07	0	0	0	0
k__Bacteria;p__Proteobacteria;c__Gammaproteobacteria;o__Vibrionales;f__Vibrionaceae;Other	10.6538	0.0307425	0.0414122	1	1.272e-06	0	0	0	0
k__Bacteria;p__Proteobacteria;c__Gammaproteobacteria;o__Xanthomonadales;f__Xanthomonadaceae;g__Rhodanobacter	10.6538	0.0307425	0.0414122	1	2.04855e-06	0	0	0	0
k__Bacteria;p__Proteobacteria;c__TA18;o__PHOS-HD29;f__;g__	10.6538	0.0307425	0.0414122	1	3.75059e-07	0	0	0	0
k__Bacteria;p__Spirochaetes;c__Spirochaetes;o__Sphaerochaetales;f__Sphaerochaetaceae;g__	10.6538	0.0307425	0.0414122	1	6.81024e-07	0	0	0	0
k__Bacteria;p__Synergistetes;c__Synergistia;o__Synergistales;f__Aminiphilaceae;g__	10.6538	0.0307425	0.0414122	1	2.04855e-06	0	0	0	0
k__Bacteria;p__Synergistetes;c__Synergistia;o__Synergistales;f__Dethiosulfovibrionaceae;g__HA73	10.6538	0.0307425	0.0414122	1	2.04855e-06	0	0	0	0
k__Bacteria;p__Synergistetes;c__Synergistia;o__Synergistales;f__Synergistaceae;Other	10.6538	0.0307425	0.0414122	1	2.04307e-06	0	0	0	0
k__Bacteria;p__Synergistetes;c__Synergistia;o__Synergistales;f__Synergistaceae;g__Synergistes	10.6538	0.0307425	0.0414122	1	1.36205e-06	0	0	0	0
k__Bacteria;p__Tenericutes;c__Mollicutes;Other;Other;Other	10.6538	0.0307425	0.0414122	1	4.23998e-07	0	0	0	0
k__Bacteria;p__Tenericutes;c__Mollicutes;o__Acholeplasmatales;f__Acholeplasmataceae;g__Candidatus Phytoplasma	10.6538	0.0307425	0.0414122	1	2.11999e-07	0	0	0	0
k__Bacteria;p__Tenericutes;c__Mollicutes;o__Entomoplasmatales;f__;g__	10.6538	0.0307425	0.0414122	1	1.69588e-06	0	0	0	0
k__Bacteria;p__Verrucomicrobia;c__Opitutae;Other;Other;Other	10.6538	0.0307425	0.0414122	1	2.04855e-06	0	0	0	0
k__Bacteria;p__Verrucomicrobia;c__Opitutae;o__Puniceicoccales;f__Puniceicoccaceae;g__Puniceicoccus	10.6538	0.0307425	0.0414122	1	6.81024e-07	0	0	0	0
k__Bacteria;p__Verrucomicrobia;c__Verruco-5;o__LD1-PB3;f__;g__	10.6538	0.0307425	0.0414122	1	6.14565e-06	0	0	0	0
k__Bacteria;p__Verrucomicrobia;c__Verrucomicrobiae;o__Verrucomicrobiales;f__Verrucomicrobiaceae;g__Verrucomicrobium	10.6538	0.0307425	0.0414122	1	4.0971e-06	0	0	0	0
k__Bacteria;p__Verrucomicrobia;c__[Methylacidiphilae];o__Methylacidiphilales;f__LD19;g__	10.6538	0.0307425	0.0414122	1	1.31623e-06	0	0	0	0
k__Bacteria;p__Verrucomicrobia;c__[Pedosphaerae];o__[Pedosphaerales];f__R4-41B;g__	10.6538	0.0307425	0.0414122	1	2.04855e-06	0	0	0	0
k__Bacteria;p__Verrucomicrobia;c__[Spartobacteria];o__[Chthoniobacterales];f__01D2Z36;g__	10.6538	0.0307425	0.0414122	1	2.11999e-07	0	0	0	0
k__Bacteria;p__Verrucomicrobia;c__[Spartobacteria];o__[Chthoniobacterales];f__[Chthoniobacteraceae];Other	10.6538	0.0307425	0.0414122	1	2.04855e-06	0	0	0	0
k__Bacteria;p__Verrucomicrobia;c__[Spartobacteria];o__[Chthoniobacterales];f__[Chthoniobacteraceae];g__DA101	10.6538	0.0307425	0.0414122	1	9.3984e-07	0	0	0	0
k__Bacteria;p__[Thermi];c__Deinococci;o__Deinococcales;f__Trueperaceae;g__B-42	10.6538	0.0307425	0.0414122	1	8.1942e-06	0	0	0	0
k__Bacteria;p__Proteobacteria;c__Alphaproteobacteria;o__Rhizobiales;f__Phyllobacteriaceae;g__Defluvibacter	10.6392	0.0309329	0.0416167	1	1.4455e-06	0	0	0	2.99322e-05
k__Bacteria;p__Bacteroidetes;c__Cytophagia;o__Cytophagales;f__Cytophagaceae;g__Cytophaga	10.6239	0.0311321	0.0418325	1	3.96093e-06	6.16076e-05	0	0	0.000100447
k__Bacteria;p__Chlorobi;c__OPB56;o__;f__;g__	10.6144	0.0312571	0.0419483	1	6.52103e-07	6.19503e-05	0	0	5.17324e-05
k__Bacteria;Other;Other;Other;Other;Other	10.4426	0.0335964	0.0450317	1	1.65814e-05	2.03477e-05	7.1361e-06	4.93796e-05	0.000185903
k__Bacteria;p__Proteobacteria;c__Alphaproteobacteria;o__Rhizobiales;f__Bradyrhizobiaceae;Other	10.3048	0.035595	0.0476514	1	2.11999e-07	3.61598e-05	2.555e-05	0	1.34045e-05
k__Bacteria;p__Actinobacteria;c__Actinobacteria;o__Actinomycetales;f__Microbacteriaceae;g__Pseudoclavibacter	10.2814	0.0359446	0.0480598	1	1.75633e-06	0	0	0	1.75351e-05
k__Bacteria;p__Actinobacteria;c__Actinobacteria;o__Actinomycetales;f__Microbacteriaceae;g__Mycetocola	10.1684	0.0376853	0.0503248	1	0	2.48142e-05	1.51396e-05	0	0
k__Bacteria;p__Cyanobacteria;c__4C0d-2;o__MLE1-12;f__;g__	10.1426	0.0380932	0.0508066	1	0	6.43104e-05	9.37691e-05	0	6.62057e-05
k__Bacteria;p__Proteobacteria;Other;Other;Other;Other	10.1175	0.0384935	0.0512771	1	2.48865e-06	4.14788e-06	7.91553e-07	0	0
k__Bacteria;p__Bacteroidetes;c__[Saprospirae];o__[Saprospirales];f__Chitinophagaceae;g__Flavisolibacter	10.0653	0.0393423	0.0523432	1	8.77363e-06	0.000361283	9.96866e-05	0	3.59642e-05
k__Bacteria;p__Proteobacteria;c__Gammaproteobacteria;o__Methylococcales;f__Crenotrichaceae;g__Crenothrix	10.0265	0.039983	0.0529676	1	0	0.00019709	1.02877e-05	0	9.16742e-06
k__Bacteria;p__Actinobacteria;c__Actinobacteria;o__Actinomycetales;f__Nocardioidaceae;g__Aeromicrobium	10.0237	0.0400295	0.0529676	1	2.64062e-06	2.99686e-05	0	0	0
k__Bacteria;p__Proteobacteria;c__Alphaproteobacteria;o__Rhizobiales;f__Methylocystaceae;g__Methylosinus	10.0237	0.0400295	0.0529676	1	1.36335e-06	1.37888e-05	0	0	0
k__Bacteria;p__Proteobacteria;c__Alphaproteobacteria;o__Rhodospirillales;f__Rhodospirillaceae;g__Telmatospirillum	10.0237	0.0400295	0.0529676	1	4.40104e-07	8.05615e-05	0	0	0
k__Bacteria;p__Actinobacteria;c__Actinobacteria;o__Actinomycetales;f__Geodermatophilaceae;g__Modestobacter	10.0221	0.040057	0.0529676	1	0	0.000141936	6.10678e-05	0	1.69239e-05
k__Bacteria;p__Firmicutes;c__Bacilli;o__Bacillales;f__Paenibacillaceae;g__	9.93321	0.0415678	0.054898	1	2.11089e-05	1.6621e-06	2.4032e-05	0	0
k__Bacteria;p__Proteobacteria;c__Alphaproteobacteria;o__Rhizobiales;f__Bradyrhizobiaceae;g__Balneimonas	9.87339	0.0426153	0.0562126	1	2.6704e-06	6.23144e-06	2.62392e-05	0	0
k__Bacteria;p__Planctomycetes;c__Phycisphaerae;o__Phycisphaerales;f__;g__	9.85418	0.0429569	0.0565037	1	4.23998e-07	0	0	0	4.93049e-05
k__Bacteria;p__Verrucomicrobia;c__[Pedosphaerae];o__[Pedosphaerales];Other;Other	9.85418	0.0429569	0.0565037	1	4.6992e-07	0	0	0	4.17807e-05
k__Bacteria;p__Actinobacteria;c__Actinobacteria;o__Actinomycetales;f__Gordoniaceae;g__Gordonia	9.8463	0.0430978	0.0565037	1	1.31623e-06	0	6.09743e-05	0	0
k__Bacteria;p__Proteobacteria;c__Alphaproteobacteria;o__Sphingomonadales;f__Erythrobacteraceae;Other	9.8463	0.0430978	0.0565037	1	4.40104e-07	0	1.67386e-05	0	0
k__Bacteria;p__Proteobacteria;c__Gammaproteobacteria;o__Legionellales;f__Legionellaceae;g__Legionella	9.8463	0.0430978	0.0565037	1	1.42508e-06	0	3.36162e-05	0	0
k__Bacteria;p__Cyanobacteria;c__Synechococcophycideae;o__Pseudanabaenales;f__;g__	9.8415	0.0431839	0.0565479	1	0	0	2.37701e-05	0	5.07741e-05
k__Bacteria;p__Actinobacteria;c__Actinobacteria;o__Actinomycetales;f__Microbacteriaceae;g__Salinibacterium	9.61441	0.0474488	0.0620572	1	4.95507e-06	1.14407e-06	1.08473e-05	0	9.73784e-05
k__Bacteria;p__Proteobacteria;c__Gammaproteobacteria;o__Alteromonadales;f__[Chromatiaceae];g__Alishewanella	9.56931	0.0483424	0.0631494	1	4.0971e-06	0	3.40759e-05	0	1.23532e-06
k__Bacteria;p__SR1;c__;o__;f__;g__	9.51134	0.0495147	0.0646026	1	0	0	1.07199e-05	0	6.07589e-05
k__Bacteria;p__Elusimicrobia;c__Elusimicrobia;o__IIb;f__;g__	9.38205	0.0522282	0.0680606	1	0	5.81903e-05	0	0	1.40069e-05
k__Bacteria;p__Firmicutes;c__Bacilli;o__Lactobacillales;f__Aerococcaceae;g__Aerococcus	9.3447	0.053038	0.0690326	1	3.04087e-05	4.44606e-05	3.35723e-05	0	3.3927e-05
k__Bacteria;p__Proteobacteria;c__Gammaproteobacteria;o__Legionellales;f__;g__	9.31795	0.0536253	0.0697129	1	8.80207e-07	6.63486e-05	0	0	4.2817e-05
k__Bacteria;p__Actinobacteria;c__Actinobacteria;o__Actinomycetales;f__Microbacteriaceae;g__Candidatus Rhodoluna	9.26545	0.0547964	0.0706396	1	0	0	0	0	4.78425e-05
k__Bacteria;p__Actinobacteria;c__Actinobacteria;o__Actinomycetales;f__Yaniellaceae;g__Yaniella	9.26545	0.0547964	0.0706396	1	0	0	0	0	1.00543e-05
k__Bacteria;p__Cyanobacteria;c__Oscillatoriophycideae;o__Chroococcales;f__Cyanobacteriaceae;Other	9.26545	0.0547964	0.0706396	1	0	0	0	0	1.46136e-05
k__Bacteria;p__Elusimicrobia;c__Endomicrobia;o__;f__;g__	9.26545	0.0547964	0.0706396	1	0	0	0	0	9.83341e-05
k__Bacteria;p__Nitrospirae;c__Nitrospira;o__Nitrospirales;f__Nitrospiraceae;g__Nitrospira	9.26545	0.0547964	0.0706396	1	0	0	0	0	8.70898e-06
k__Bacteria;p__Proteobacteria;c__Epsilonproteobacteria;o__Campylobacterales;f__Helicobacteraceae;g__Sulfuricurvum	9.26545	0.0547964	0.0706396	1	0	0	0	0	7.32325e-05
k__Bacteria;p__Proteobacteria;c__Gammaproteobacteria;o__Pasteurellales;f__Pasteurellaceae;g__Pasteurella	9.26545	0.0547964	0.0706396	1	0	0	0	0	0.00010781
k__Bacteria;p__Actinobacteria;c__Actinobacteria;o__Actinomycetales;f__Nocardioidaceae;g__Propionicimonas	9.25422	0.0550499	0.0708816	1	0.000119256	4.7498e-05	0	0	4.08691e-05
k__Bacteria;p__FBP;c__;o__;f__;g__	9.20994	0.0560609	0.0720974	1	1.86519e-06	2.48636e-05	8.70708e-06	0	0
k__Bacteria;p__Proteobacteria;c__Gammaproteobacteria;o__Xanthomonadales;f__Xanthomonadaceae;g__Dokdonella	9.20702	0.0561282	0.072098	1	4.40104e-07	3.75804e-06	1.04119e-06	0	5.75643e-05
k__Bacteria;p__TM7;c__TM7-3;o__EW055;f__;g__	9.19979	0.0562951	0.0722264	1	3.52083e-06	0	1.59897e-06	0	2.64339e-05
k__Bacteria;p__Firmicutes;c__Clostridia;o__Clostridiales;f__Clostridiaceae;g__Caloramator	9.10178	0.0586053	0.0751011	1	0	1.94609e-05	3.59806e-06	0	5.34379e-06
k__Bacteria;p__Proteobacteria;c__Alphaproteobacteria;o__Rhizobiales;f__Bradyrhizobiaceae;g__	9.04983	0.059866	0.0766257	1	1.42508e-06	0.000350352	6.30638e-05	0	8.89532e-05
k__Bacteria;p__Firmicutes;c__Bacilli;o__Bacillales;f__Planococcaceae;g__Sporosarcina	8.91484	0.0632636	0.0808784	1	4.6992e-07	6.1542e-05	1.80163e-05	0	0
k__Bacteria;p__Actinobacteria;c__Actinobacteria;o__Actinomycetales;f__ACK-M1;g__	8.86619	0.0645326	0.0824031	1	5.65295e-07	0.000134916	6.72766e-05	0	0.000115595
k__Bacteria;p__Cyanobacteria;Other;Other;Other;Other	8.8469	0.0650424	0.082956	1	9.07441e-06	0.000104864	6.24811e-06	0	0
k__Bacteria;p__Actinobacteria;c__Actinobacteria;o__Actinomycetales;f__Frankiaceae;g__	8.79517	0.0664283	0.0846235	1	1.17277e-06	4.22939e-05	1.08982e-05	0	0
k__Bacteria;p__Firmicutes;c__Clostridia;o__Clostridiales;f__Veillonellaceae;g__Megamonas	8.73237	0.0681484	0.0867125	1	0	0	2.64815e-06	0	4.83561e-05
k__Bacteria;p__Actinobacteria;c__Actinobacteria;o__Actinomycetales;f__Pseudonocardiaceae;g__Actinomycetospora	8.6886	0.0693722	0.0881656	1	0	5.3962e-05	3.30064e-05	0	0
k__Bacteria;p__Firmicutes;c__Bacilli;o__Bacillales;f__Staphylococcaceae;g__Macrococcus	8.51849	0.0743287	0.0943538	1	0	3.48372e-05	0	0	3.17587e-05
k__Bacteria;p__Firmicutes;c__Bacilli;o__Lactobacillales;f__Carnobacteriaceae;g__Trichococcus	8.48365	0.0753845	0.0955815	1	2.93895e-06	7.87787e-05	5.44155e-06	0	8.55993e-05
k__Bacteria;p__Actinobacteria;c__Actinobacteria;o__Actinomycetales;f__Intrasporangiaceae;g__Phycicoccus	8.32965	0.0802224	0.101596	1	0	0.0001056	2.75119e-06	0	0
k__Bacteria;p__Actinobacteria;c__Actinobacteria;o__Actinomycetales;f__Geodermatophilaceae;g__Geodermatophilus	8.2966	0.0812982	0.102838	1	0	7.81411e-05	7.71659e-06	0	0
k__Bacteria;p__Bacteroidetes;c__Bacteroidia;o__Bacteroidales;f__Prevotellaceae;Other	8.12682	0.0870415	0.109974	1	0	0	0	3.62931e-06	0
k__Bacteria;p__Planctomycetes;c__vadinHA49;o__DH61;f__;g__	7.98349	0.0921848	0.116336	1	4.6992e-07	0	0	0	2.50205e-05
k__Bacteria;p__Firmicutes;c__Bacilli;o__Bacillales;f__Thermoactinomycetaceae;g__Planifilum	7.9544	0.0932631	0.117422	1	0	6.83023e-05	0	0	2.60411e-06
k__Bacteria;p__Proteobacteria;c__Deltaproteobacteria;o__Syntrophobacterales;f__Syntrophaceae;g__Desulfobacca	7.9544	0.0932631	0.117422	1	0	0.000113273	0	0	2.49474e-06
k__Bacteria;p__Actinobacteria;c__Actinobacteria;o__Actinomycetales;f__Actinomycetaceae;g__Trueperella	7.79994	0.0991879	0.123441	1	0	5.86241e-06	0	0	0
k__Bacteria;p__Actinobacteria;c__Actinobacteria;o__Actinomycetales;f__Intrasporangiaceae;g__Knoellia	7.79994	0.0991879	0.123441	1	0	1.90207e-05	0	0	0
k__Bacteria;p__Actinobacteria;c__Actinobacteria;o__Actinomycetales;f__Propionibacteriaceae;Other	7.79994	0.0991879	0.123441	1	0	3.73167e-05	0	0	0
k__Bacteria;p__Actinobacteria;c__Actinobacteria;o__Actinomycetales;f__Propionibacteriaceae;g__Microlunatus	7.79994	0.0991879	0.123441	1	0	1.03908e-05	0	0	0
k__Bacteria;p__Firmicutes;c__Clostridia;o__Clostridiales;f__Eubacteriaceae;g__Acetobacterium	7.79994	0.0991879	0.123441	1	0	3.46093e-05	0	0	0
k__Bacteria;p__Firmicutes;c__Erysipelotrichi;o__Erysipelotrichales;f__Erysipelotrichaceae;g__Catenibacterium	7.79994	0.0991879	0.123441	1	0	5.34483e-05	0	0	0
k__Bacteria;p__Gemmatimonadetes;c__Gemmatimonadetes;o__C114;f__;g__	7.79994	0.0991879	0.123441	1	0	9.12941e-06	0	0	0
k__Bacteria;p__OP3;c__;o__;f__;g__	7.79994	0.0991879	0.123441	1	0	8.5293e-06	0	0	0
k__Bacteria;p__Proteobacteria;c__Betaproteobacteria;o__Rhodocyclales;f__Rhodocyclaceae;g__Sterolibacterium	7.79994	0.0991879	0.123441	1	0	4.06395e-05	0	0	0
k__Bacteria;p__TM7;Other;Other;Other;Other	7.79994	0.0991879	0.123441	1	0	5.8177e-05	0	0	0
k__Bacteria;p__Synergistetes;c__Synergistia;o__Synergistales;f__Dethiosulfovibrionaceae;g__TG5	7.78756	0.0996776	0.123908	1	0	0.000122536	7.14098e-06	0	0
k__Bacteria;p__Firmicutes;c__Erysipelotrichi;o__Erysipelotrichales;f__Erysipelotrichaceae;g__Coprobacillus	7.76778	0.100465	0.124743	1	1.72218e-06	0	0	0.000180501	3.68546e-05
k__Bacteria;p__Proteobacteria;c__Gammaproteobacteria;o__Cardiobacteriales;f__Cardiobacteriaceae;g__Cardiobacterium	7.66771	0.104537	0.128497	1	0	2.153e-05	7.01577e-06	0	0
k__Bacteria;p__Acidobacteria;c__Acidobacteriia;o__Acidobacteriales;f__Acidobacteriaceae;g__Terriglobus	7.64428	0.105513	0.128497	1	0	0	1.50742e-05	0	0
k__Bacteria;p__Actinobacteria;c__Acidimicrobiia;o__Acidimicrobiales;f__Iamiaceae;g__Iamia	7.64428	0.105513	0.128497	1	0	0	8.46199e-06	0	0
k__Bacteria;p__Actinobacteria;c__Actinobacteria;o__Actinomycetales;f__Microbacteriaceae;g__Cryocola	7.64428	0.105513	0.128497	1	0	0	1.84642e-05	0	0
k__Bacteria;p__Actinobacteria;c__Actinobacteria;o__Actinomycetales;f__Microbacteriaceae;g__Yonghaparkia	7.64428	0.105513	0.128497	1	0	0	4.64538e-06	0	0
k__Bacteria;p__Actinobacteria;c__Actinobacteria;o__Actinomycetales;f__Nocardiopsaceae;g__Prauseria	7.64428	0.105513	0.128497	1	0	0	9.22535e-06	0	0
k__Bacteria;p__Actinobacteria;c__Actinobacteria;o__Actinomycetales;f__Promicromonosporaceae;g__Cellulosimicrobium	7.64428	0.105513	0.128497	1	0	0	3.99658e-06	0	0
k__Bacteria;p__Actinobacteria;c__Actinobacteria;o__Actinomycetales;f__Streptosporangiaceae;g__	7.64428	0.105513	0.128497	1	0	0	8.66395e-06	0	0
k__Bacteria;p__Bacteroidetes;c__Cytophagia;o__Cytophagales;f__Cytophagaceae;g__Rhodocytophaga	7.64428	0.105513	0.128497	1	0	0	1.86945e-05	0	0
k__Bacteria;p__Cyanobacteria;c__Synechococcophycideae;o__Pseudanabaenales;f__Pseudanabaenaceae;Other	7.64428	0.105513	0.128497	1	0	0	1.08598e-05	0	0
k__Bacteria;p__Firmicutes;c__Bacilli;o__Bacillales;f__Bacillaceae;g__Terribacillus	7.64428	0.105513	0.128497	1	0	0	5.38523e-06	0	0
k__Bacteria;p__Firmicutes;c__Bacilli;o__Bacillales;f__Thermoactinomycetaceae;g__Thermoactinomyces	7.64428	0.105513	0.128497	1	0	0	9.65054e-06	0	0
k__Bacteria;p__Firmicutes;c__Bacilli;o__Lactobacillales;f__Aerococcaceae;g__Alkalibacterium	7.64428	0.105513	0.128497	1	0	0	3.96413e-06	0	0
k__Bacteria;p__Firmicutes;c__Clostridia;o__Clostridiales;f__Clostridiaceae;g__Thermoanaerobacterium	7.64428	0.105513	0.128497	1	0	0	1.70539e-05	0	0
k__Bacteria;p__Firmicutes;c__Clostridia;o__OPB54;f__;g__	7.64428	0.105513	0.128497	1	0	0	3.07771e-05	0	0
k__Bacteria;p__Fusobacteria;c__Fusobacteriia;o__Fusobacteriales;f__Leptotrichiaceae;g__Sneathia	7.64428	0.105513	0.128497	1	0	0	4.58258e-05	0	0
k__Bacteria;p__Proteobacteria;c__Alphaproteobacteria;o__Rickettsiales;f__Pelagibacteraceae;g__	7.64428	0.105513	0.128497	1	0	0	9.61809e-06	0	0
k__Bacteria;p__Proteobacteria;c__Deltaproteobacteria;o__Myxococcales;f__Haliangiaceae;g__	7.57297	0.108534	0.132027	1	1.15184e-06	5.04288e-05	0	0	5.01859e-05
k__Bacteria;p__Proteobacteria;c__Deltaproteobacteria;o__Desulfobacterales;f__Desulfobulbaceae;g__Desulfobulbus	7.44986	0.113941	0.138422	1	5.53109e-05	4.51004e-05	0	0	0
k__Bacteria;p__Actinobacteria;c__Actinobacteria;o__Actinomycetales;f__Actinomycetaceae;g__N09	7.44178	0.114304	0.138422	1	2.04855e-06	8.43707e-06	0	0	0
k__Bacteria;p__Proteobacteria;c__Alphaproteobacteria;o__Rhizobiales;f__Beijerinckiaceae;g__Beijerinckia	7.44178	0.114304	0.138422	1	2.2303e-06	3.71242e-06	0	0	0
k__Bacteria;p__Verrucomicrobia;c__[Spartobacteria];o__[Chthoniobacterales];f__[Chthoniobacteraceae];g__Candidatus Xiphinematobacter	7.44178	0.114304	0.138422	1	8.80207e-07	3.54176e-06	0	0	0
k__Bacteria;p__Actinobacteria;c__Actinobacteria;o__Actinomycetales;f__Micrococcaceae;g__Citricoccus	7.34575	0.118707	0.142808	1	1.63884e-05	0	1.313e-05	0	0
k__Bacteria;p__Bacteroidetes;c__Bacteroidia;o__Bacteroidales;f__SB-1;g__	7.34575	0.118707	0.142808	1	1.63884e-05	0	1.84864e-05	0	0
k__Bacteria;p__Acidobacteria;c__Solibacteres;o__Solibacterales;f__Solibacteraceae;g__	7.33697	0.119117	0.142808	1	2.39278e-06	0	7.35354e-06	0	0
k__Bacteria;p__Actinobacteria;c__Acidimicrobiia;o__Acidimicrobiales;f__AKIW874;g__	7.33697	0.119117	0.142808	1	7.32671e-07	0	3.78246e-06	0	0
k__Bacteria;p__Actinobacteria;c__Thermoleophilia;o__Solirubrobacterales;f__Solirubrobacteraceae;g__	7.33697	0.119117	0.142808	1	2.64978e-06	0	4.04006e-05	0	0
k__Bacteria;p__Actinobacteria;c__Thermoleophilia;o__Solirubrobacterales;f__Solirubrobacteraceae;g__Solirubrobacter	7.33697	0.119117	0.142808	1	4.40104e-07	0	3.96413e-06	0	0
k__Bacteria;p__Bacteroidetes;c__Flavobacteriia;o__Flavobacteriales;f__Flavobacteriaceae;g__Salinimicrobium	7.33697	0.119117	0.142808	1	1.03051e-06	0	1.87296e-05	0	0
k__Bacteria;p__Proteobacteria;c__Alphaproteobacteria;o__Rhodospirillales;f__;g__	7.33697	0.119117	0.142808	1	6.14565e-06	0	1.25835e-05	0	0
k__Bacteria;p__Proteobacteria;c__Gammaproteobacteria;o__Vibrionales;f__Pseudoalteromonadaceae;g__Pseudoalteromonas	7.33697	0.119117	0.142808	1	9.3984e-07	0	3.90303e-05	0	0
k__Bacteria;p__Proteobacteria;c__Deltaproteobacteria;o__Myxococcales;f__Nannocystaceae;g__Nannocystis	7.29292	0.121195	0.145138	1	1.9279e-06	1.75405e-05	2.0656e-05	0	0
k__Bacteria;p__Firmicutes;c__Bacilli;Other;Other;Other	7.26199	0.122674	0.146746	1	2.11999e-07	1.27046e-05	9.76781e-06	0	1.49143e-06
k__Bacteria;p__Actinobacteria;c__Actinobacteria;o__Actinomycetales;f__Microbacteriaceae;g__Frigoribacterium	7.22727	0.124355	0.148592	1	1.32031e-06	5.32597e-05	1.80365e-06	0	0
k__Bacteria;p__Firmicutes;c__Bacilli;o__Lactobacillales;f__Aerococcaceae;Other	7.11496	0.129936	0.15509	1	2.29091e-05	1.15024e-05	0	0	7.25177e-06
k__Bacteria;p__Actinobacteria;c__Actinobacteria;o__Actinomycetales;f__Dermabacteraceae;g__	6.9261	0.139845	0.164551	1	0	0	0	0	1.98088e-05
k__Bacteria;p__Bacteroidetes;c__Cytophagia;o__Cytophagales;f__Flammeovirgaceae;g__Flexibacter	6.9261	0.139845	0.164551	1	0	0	0	0	5.90539e-05
k__Bacteria;p__Firmicutes;c__Bacilli;o__Lactobacillales;f__Carnobacteriaceae;g__Carnobacterium	6.9261	0.139845	0.164551	1	0	0	0	0	1.47976e-05
k__Bacteria;p__NC10;c__12-24;o__Methylomirabiliales;f__Methylomirabiliaceae;g__	6.9261	0.139845	0.164551	1	0	0	0	0	0.000128338
k__Bacteria;p__Planctomycetes;c__C6;o__MVS-107;f__;g__	6.9261	0.139845	0.164551	1	0	0	0	0	9.37016e-06
k__Bacteria;p__Proteobacteria;c__Betaproteobacteria;o__Burkholderiales;f__Comamonadaceae;g__Hylemonella	6.9261	0.139845	0.164551	1	0	0	0	0	1.76784e-05
k__Bacteria;p__Proteobacteria;c__Betaproteobacteria;o__Rhodocyclales;f__Rhodocyclaceae;g__Rhodocyclus	6.9261	0.139845	0.164551	1	0	0	0	0	2.53958e-05
k__Bacteria;p__Proteobacteria;c__Betaproteobacteria;o__Rhodocyclales;f__Rhodocyclaceae;g__Sulfuritalea	6.9261	0.139845	0.164551	1	0	0	0	0	1.3033e-05
k__Bacteria;p__Proteobacteria;c__Gammaproteobacteria;o__Pseudomonadales;f__Moraxellaceae;g__Alkanindiges	6.9261	0.139845	0.164551	1	0	0	0	0	1.75713e-05
k__Bacteria;p__Spirochaetes;c__[Leptospirae];o__[Leptospirales];f__Leptospiraceae;g__Leptospira	6.9261	0.139845	0.164551	1	0	0	0	0	1.50149e-05
k__Bacteria;p__Spirochaetes;c__[Leptospirae];o__[Leptospirales];f__Leptospiraceae;g__Turneriella	6.9261	0.139845	0.164551	1	0	0	0	0	2.02082e-05
k__Bacteria;p__Thermotogae;c__Thermotogae;o__Thermotogales;f__Thermotogaceae;g__Fervidobacterium	6.9261	0.139845	0.164551	1	0	0	0	0	6.19939e-06
k__Bacteria;p__[Thermi];c__Deinococci;o__Thermales;f__Thermaceae;g__Thermus	6.9261	0.139845	0.164551	1	0	0	0	0	1.19283e-05
k__Bacteria;p__Acidobacteria;c__Acidobacteria-6;o__iii1-15;f__mb2424;g__	6.86288	0.143314	0.168449	1	5.65295e-07	3.31103e-05	0	0	3.01597e-06
k__Bacteria;p__TM7;c__SC3;o__;f__;g__	6.58277	0.15965	0.187445	1	0	0.000133619	0	0	7.05743e-06
k__Bacteria;p__Proteobacteria;c__;o__;f__;g__	6.5608	0.160999	0.188824	1	0	0.00011113	0	0	2.28799e-05
k__Bacteria;p__Chloroflexi;c__Anaerolineae;o__SBR1031;f__oc28;g__	6.53898	0.162351	0.190062	1	0	3.68904e-05	0	0	1.21767e-05
k__Bacteria;p__Proteobacteria;c__Alphaproteobacteria;o__Sphingomonadales;f__Sphingomonadaceae;g__Blastomonas	6.53808	0.162407	0.190062	1	4.40104e-07	1.39551e-05	2.94815e-05	0	0
k__Bacteria;p__Proteobacteria;c__Betaproteobacteria;o__Rhodocyclales;f__Rhodocyclaceae;g__KD1-23	6.52821	0.163021	0.190574	1	2.11999e-07	7.42312e-05	0	0	0.000214758
k__Bacteria;p__Proteobacteria;c__Alphaproteobacteria;o__Rhizobiales;f__Xanthobacteraceae;g__Xanthobacter	6.4394	0.168649	0.19694	1	0	0	5.91897e-05	0	1.58067e-06
k__Bacteria;p__TM7;c__;o__;f__;g__	6.40272	0.171024	0.199497	1	0	0.000133042	0	0	4.05757e-05
k__Bacteria;p__Proteobacteria;c__Gammaproteobacteria;o__Legionellales;f__Coxiellaceae;g__Rickettsiella	6.39178	0.171738	0.200114	1	0	3.01171e-05	0	0	1.63779e-05
k__Bacteria;p__Chloroflexi;c__Chloroflexi;o__[Roseiflexales];f__[Kouleothrixaceae];g__Kouleothrix	6.37839	0.172616	0.200253	1	4.40104e-07	0	0	0	1.18385e-05
k__Bacteria;p__Gemmatimonadetes;c__Gemm-1;o__;f__;g__	6.37839	0.172616	0.200253	1	4.6992e-07	0	0	0	9.35738e-05
k__Bacteria;p__Proteobacteria;c__Alphaproteobacteria;o__Rhizobiales;f__Bartonellaceae;g__	6.37839	0.172616	0.200253	1	4.40104e-07	0	0	0	1.4233e-05
k__Bacteria;p__Verrucomicrobia;c__[Pedosphaerae];o__[Pedosphaerales];f__Ellin517;g__	6.37839	0.172616	0.200253	1	4.40104e-07	0	0	0	3.15653e-05
k__Bacteria;p__Chloroflexi;c__Gitt-GS-136;o__;f__;g__	6.37582	0.172785	0.200253	1	0	0	2.02936e-05	0	9.35761e-06
k__Bacteria;p__Cyanobacteria;c__Oscillatoriophycideae;o__Oscillatoriales;f__Phormidiaceae;g__Phormidium	6.27507	0.179526	0.207842	1	4.70911e-05	0	2.66639e-06	0	0
k__Bacteria;p__Proteobacteria;c__Betaproteobacteria;o__Burkholderiales;f__Comamonadaceae;g__Diaphorobacter	6.26892	0.179945	0.208104	1	1.31623e-06	3.92338e-06	0	0	0
k__Bacteria;p__Cyanobacteria;c__Synechococcophycideae;o__Synechococcales;f__Synechococcaceae;g__Synechococcus	6.22975	0.182635	0.210538	1	1.39886e-06	0	3.91733e-06	0	0
k__Bacteria;p__Proteobacteria;c__Alphaproteobacteria;o__Rhizobiales;f__Xanthobacteraceae;g__	6.22975	0.182635	0.210538	1	4.40104e-07	0	3.22295e-06	0	0
k__Bacteria;p__Proteobacteria;c__Gammaproteobacteria;o__Vibrionales;f__Vibrionaceae;g__Photobacterium	6.22975	0.182635	0.210538	1	4.23998e-07	0	1.52201e-06	0	0
k__Bacteria;p__Planctomycetes;c__Planctomycetia;o__Gemmatales;f__Isosphaeraceae;g__	6.20817	0.184132	0.212037	1	3.8686e-06	6.79883e-06	2.66971e-05	0	3.55035e-05
k__Bacteria;p__Firmicutes;c__Clostridia;o__Clostridiales;f__[Tissierellaceae];g__	5.63902	0.227777	0.262016	1	4.91652e-05	0	3.97223e-06	0	2.25722e-05
k__Bacteria;p__Bacteroidetes;c__Bacteroidia;o__Bacteroidales;f__Rikenellaceae;g__Blvii28	5.59291	0.231683	0.266225	1	1.43399e-05	2.22575e-05	0	0	5.02137e-06
k__Bacteria;p__Actinobacteria;c__Acidimicrobiia;o__Acidimicrobiales;f__EB1017;g__	5.46419	0.242896	0.278517	1	4.39602e-06	0	0	0	3.07571e-06
k__Bacteria;p__Proteobacteria;c__Gammaproteobacteria;o__Enterobacteriales;f__Enterobacteriaceae;g__Yersinia	5.46419	0.242896	0.278517	1	4.40104e-07	0	0	0	4.02279e-06
k__Bacteria;p__Actinobacteria;c__Actinobacteria;o__Actinomycetales;f__Pseudonocardiaceae;Other	5.28871	0.258936	0.295028	1	4.40104e-07	0	0	0	8.72433e-06
k__Bacteria;p__Firmicutes;c__Clostridia;o__Clostridiales;f__[Tissierellaceae];g__Parvimonas	5.28871	0.258936	0.295028	1	7.32671e-07	0	0	0	6.38581e-06
k__Bacteria;p__Proteobacteria;c__Betaproteobacteria;o__Procabacteriales;f__Procabacteriaceae;g__Procabacter	5.28871	0.258936	0.295028	1	2.20052e-06	0	0	0	6.4958e-06
k__Bacteria;p__Proteobacteria;c__Gammaproteobacteria;o__Alteromonadales;f__211ds20;g__	5.28871	0.258936	0.295028	1	1.76041e-06	0	0	0	8.90998e-06
k__Bacteria;p__Proteobacteria;c__Gammaproteobacteria;o__Legionellales;f__Coxiellaceae;g__Aquicella	5.28871	0.258936	0.295028	1	7.32671e-07	0	0	0	1.95404e-05
k__Bacteria;p__Synergistetes;c__Synergistia;o__Synergistales;f__Dethiosulfovibrionaceae;g__	5.28871	0.258936	0.295028	1	6.14565e-06	0	0	0	8.66908e-06
k__Bacteria;p__Proteobacteria;c__Betaproteobacteria;o__Burkholderiales;f__Comamonadaceae;g__Schlegelella	5.17541	0.269768	0.307046	1	0	0.000122034	1.46769e-05	0	0
k__Bacteria;p__Proteobacteria;c__Gammaproteobacteria;o__Enterobacteriales;f__Enterobacteriaceae;g__Enterobacter	5.07519	0.279669	0.31798	1	0	1.50303e-06	3.38655e-06	0	0
k__Bacteria;p__Proteobacteria;c__Betaproteobacteria;o__SC-I-84;f__;g__	4.92388	0.295198	0.335282	1	1.40759e-06	7.80589e-05	9.15047e-06	0	1.06315e-05
k__Bacteria;p__Chloroflexi;c__Chloroflexi;o__[Roseiflexales];f__[Kouleothrixaceae];g__	4.90224	0.297476	0.337162	1	0	2.48433e-05	0	0	8.19082e-06
k__Bacteria;p__Proteobacteria;c__Betaproteobacteria;o__Burkholderiales;f__Comamonadaceae;g__Giesbergeria	4.90223	0.297477	0.337162	1	0	1.16705e-05	0	0	4.22185e-06
k__Bacteria;p__Proteobacteria;c__Gammaproteobacteria;o__Pseudomonadales;f__Moraxellaceae;g__Moraxella	4.85983	0.301985	0.341911	1	2.11999e-07	1.78756e-05	2.657e-05	0	9.22714e-06
k__Bacteria;p__[Thermi];c__Deinococci;o__Deinococcales;f__Trueperaceae;g__Truepera	4.84124	0.303978	0.343808	1	0	0	1.13474e-05	0	1.64069e-05
k__Bacteria;p__Proteobacteria;c__Betaproteobacteria;o__Rhodocyclales;f__Rhodocyclaceae;g__C39	4.68429	0.321252	0.362964	1	0	0	1.52201e-06	0	2.36983e-05
k__Bacteria;p__TM7;c__TM7-3;o__Blgi18;f__;g__	4.67341	0.322478	0.363969	1	0	9.97227e-05	0	0	8.18491e-06
k__Bacteria;p__Acidobacteria;c__Holophagae;o__Holophagales;f__Holophagaceae;g__	4.60215	0.330607	0.367379	1	0	0	0	0	2.14968e-05
k__Bacteria;p__Actinobacteria;c__Actinobacteria;o__Actinomycetales;f__Intrasporangiaceae;g__Tetrasphaera	4.60215	0.330607	0.367379	1	0	0	0	0	2.19392e-05
k__Bacteria;p__Actinobacteria;c__Actinobacteria;o__Actinomycetales;f__Kineosporiaceae;g__Kineosporia	4.60215	0.330607	0.367379	1	0	0	0	0	3.65653e-05
k__Bacteria;p__Actinobacteria;c__Actinobacteria;o__Actinomycetales;f__Micromonosporaceae;g__Virgisporangium	4.60215	0.330607	0.367379	1	0	0	0	0	1.82019e-05
k__Bacteria;p__Actinobacteria;c__Actinobacteria;o__Actinomycetales;f__Williamsiaceae;g__Williamsia	4.60215	0.330607	0.367379	1	0	0	0	0	4.21716e-05
k__Bacteria;p__Chloroflexi;c__Anaerolineae;o__Caldilineales;f__Caldilineaceae;g__	4.60215	0.330607	0.367379	1	0	0	0	0	1.49142e-06
k__Bacteria;p__Chloroflexi;c__C0119;o__;f__;g__	4.60215	0.330607	0.367379	1	0	0	0	0	4.43272e-06
k__Bacteria;p__Chloroflexi;c__S085;o__;f__;g__	4.60215	0.330607	0.367379	1	0	0	0	0	0.000191666
k__Bacteria;p__Cyanobacteria;c__Synechococcophycideae;o__Pseudanabaenales;f__Pseudanabaenaceae;g__Pseudanabaena	4.60215	0.330607	0.367379	1	0	0	0	0	5.03164e-05
k__Bacteria;p__Cyanobacteria;c__Synechococcophycideae;o__Synechococcales;f__Chamaesiphonaceae;g__	4.60215	0.330607	0.367379	1	0	0	0	0	2.55867e-06
k__Bacteria;p__Firmicutes;c__Bacilli;o__Bacillales;f__Paenibacillaceae;g__Brevibacillus	4.60215	0.330607	0.367379	1	0	0	0	0	3.35805e-05
k__Bacteria;p__Firmicutes;c__Erysipelotrichi;o__Erysipelotrichales;f__Erysipelotrichaceae;g__PSB-M-3	4.60215	0.330607	0.367379	1	0	0	0	0	8.24083e-06
k__Bacteria;p__Firmicutes;c__Erysipelotrichi;o__Erysipelotrichales;f__Erysipelotrichaceae;g__cc_115	4.60215	0.330607	0.367379	1	0	0	0	0	1.0153e-05
k__Bacteria;p__Proteobacteria;c__Gammaproteobacteria;o__Alteromonadales;f__Alteromonadaceae;g__Umboniibacter	4.60215	0.330607	0.367379	1	0	0	0	0	2.28036e-05
k__Bacteria;p__TM6;c__SJA-4;o__;f__;g__	4.60215	0.330607	0.367379	1	0	0	0	0	2.14038e-05
k__Bacteria;p__Actinobacteria;c__Actinobacteria;o__Actinomycetales;f__Kineosporiaceae;g__	4.5686	0.334491	0.371312	1	0	0	6.31195e-06	0	1.57576e-06
k__Bacteria;p__Actinobacteria;c__Actinobacteria;o__Actinomycetales;f__Nakamurellaceae;g__	4.28201	0.369184	0.409403	1	2.04855e-06	0	1.3756e-06	0	7.83021e-06
k__Bacteria;p__Actinobacteria;c__Thermoleophilia;o__Solirubrobacterales;Other;Other	4.2014	0.379435	0.420339	1	0	6.21985e-06	0	0	1.34724e-05
k__Bacteria;p__Firmicutes;c__Clostridia;o__Clostridiales;f__Clostridiaceae;g__Candidatus Arthromitus	4.05	0.399281	0.440516	1	0	0	0	0.000198681	0
k__Bacteria;p__Firmicutes;c__Clostridia;o__Clostridiales;f__Ruminococcaceae;g__Anaerotruncus	4.05	0.399281	0.440516	1	0	0	0	2.79642e-05	0
k__Bacteria;p__Synergistetes;c__Synergistia;o__Synergistales;f__Dethiosulfovibrionaceae;g__Pyramidobacter	4.05	0.399281	0.440516	1	0	0	0	3.61141e-05	0
k__Bacteria;p__Tenericutes;c__Mollicutes;o__Mycoplasmatales;f__Mycoplasmataceae;g__Mycoplasma	4.05	0.399281	0.440516	1	0	0	0	2.51572e-06	0
k__Bacteria;p__Actinobacteria;c__Actinobacteria;o__Actinomycetales;f__Actinosynnemataceae;g__Saccharothrix	3.8871	0.421501	0.463774	1	0	1.46614e-06	0	0	0
k__Bacteria;p__Fusobacteria;c__Fusobacteriia;o__Fusobacteriales;f__Fusobacteriaceae;g__Propionigenium	3.8871	0.421501	0.463774	1	0	1.99765e-06	0	0	0
k__Bacteria;p__Actinobacteria;c__Actinobacteria;o__Actinomycetales;f__Intrasporangiaceae;g__Arsenicicoccus	3.80952	0.432397	0.463774	1	0	0	1.36566e-06	0	0
k__Bacteria;p__Actinobacteria;c__Actinobacteria;o__Actinomycetales;f__Pseudonocardiaceae;g__Prauserella	3.80952	0.432397	0.463774	1	0	0	1.54332e-05	0	0
k__Bacteria;p__Actinobacteria;c__Actinobacteria;o__Actinomycetales;f__Pseudonocardiaceae;g__Saccharopolyspora	3.80952	0.432397	0.463774	1	0	0	6.92842e-06	0	0
k__Bacteria;p__Actinobacteria;c__Actinobacteria;o__Actinomycetales;f__Streptosporangiaceae;g__Sphaerisporangium	3.80952	0.432397	0.463774	1	0	0	3.6957e-06	0	0
k__Bacteria;p__Actinobacteria;c__Nitriliruptoria;o__Euzebyales;f__Euzebyaceae;g__Euzebya	3.80952	0.432397	0.463774	1	0	0	2.49145e-06	0	0
k__Bacteria;p__Bacteroidetes;c__Cytophagia;o__Cytophagales;f__;g__	3.80952	0.432397	0.463774	1	0	0	2.14066e-05	0	0
k__Bacteria;p__Cyanobacteria;c__;o__;f__;g__	3.80952	0.432397	0.463774	1	0	0	2.07853e-05	0	0
k__Bacteria;p__Cyanobacteria;c__Nostocophycideae;o__Nostocales;f__Nostocaceae;Other	3.80952	0.432397	0.463774	1	0	0	7.83466e-06	0	0
k__Bacteria;p__Cyanobacteria;c__Oscillatoriophycideae;o__Chroococcales;f__Xenococcaceae;g__Chroococcidiopsis	3.80952	0.432397	0.463774	1	0	0	1.62484e-06	0	0
k__Bacteria;p__Cyanobacteria;c__Oscillatoriophycideae;o__Oscillatoriales;f__Phormidiaceae;g__Planktothrix	3.80952	0.432397	0.463774	1	0	0	1.36566e-06	0	0
k__Bacteria;p__Firmicutes;c__Bacilli;o__Bacillales;f__Bacillaceae;g__Natronobacillus	3.80952	0.432397	0.463774	1	0	0	2.66214e-06	0	0
k__Bacteria;p__Firmicutes;c__Bacilli;o__Bacillales;f__Sporolactobacillaceae;g__	3.80952	0.432397	0.463774	1	0	0	5.14189e-06	0	0
k__Bacteria;p__Firmicutes;c__Bacilli;o__Bacillales;f__Sporolactobacillaceae;g__Sporolactobacillus	3.80952	0.432397	0.463774	1	0	0	1.88069e-05	0	0
k__Bacteria;p__Firmicutes;c__Bacilli;o__Bacillales;f__Staphylococcaceae;g__	3.80952	0.432397	0.463774	1	0	0	2.75119e-06	0	0
k__Bacteria;p__Firmicutes;c__Clostridia;o__SHA-98;f__D2;g__	3.80952	0.432397	0.463774	1	0	0	6.92842e-06	0	0
k__Bacteria;p__Proteobacteria;c__Alphaproteobacteria;o__Rhizobiales;f__Aurantimonadaceae;Other	3.80952	0.432397	0.463774	1	0	0	3.07676e-06	0	0
k__Bacteria;p__Proteobacteria;c__Alphaproteobacteria;o__Rhizobiales;f__Hyphomicrobiaceae;g__	3.80952	0.432397	0.463774	1	0	0	3.24967e-06	0	0
k__Bacteria;p__Proteobacteria;c__Alphaproteobacteria;o__Rhizobiales;f__Hyphomicrobiaceae;g__Rhodobium	3.80952	0.432397	0.463774	1	0	0	3.6957e-06	0	0
k__Bacteria;p__Proteobacteria;c__Alphaproteobacteria;o__Rhizobiales;f__Phyllobacteriaceae;g__Aminobacter	3.80952	0.432397	0.463774	1	0	0	1.51258e-06	0	0
k__Bacteria;p__Proteobacteria;c__Alphaproteobacteria;o__Rhodobacterales;f__Rhodobacteraceae;g__Dinoroseobacter	3.80952	0.432397	0.463774	1	0	0	2.88391e-06	0	0
k__Bacteria;p__Proteobacteria;c__Betaproteobacteria;o__Burkholderiales;f__Burkholderiaceae;g__	3.80952	0.432397	0.463774	1	0	0	6.44589e-06	0	0
k__Bacteria;p__Proteobacteria;c__Betaproteobacteria;o__Rhodocyclales;f__Rhodocyclaceae;g__Hydrogenophilus	3.80952	0.432397	0.463774	1	0	0	2.75119e-06	0	0
k__Bacteria;p__Proteobacteria;c__Deltaproteobacteria;o__Myxococcales;f__Polyangiaceae;g__	3.80952	0.432397	0.463774	1	0	0	3.07676e-06	0	0
k__Bacteria;p__Proteobacteria;c__Gammaproteobacteria;o__Aeromonadales;f__Succinivibrionaceae;g__	3.80952	0.432397	0.463774	1	0	0	1.51258e-06	0	0
k__Bacteria;p__Proteobacteria;c__Gammaproteobacteria;o__Oceanospirillales;f__Halomonadaceae;g__Haererehalobacter	3.80952	0.432397	0.463774	1	0	0	7.91553e-07	0	0
k__Bacteria;p__Proteobacteria;c__Gammaproteobacteria;o__Xanthomonadales;f__Xanthomonadaceae;g__Dyella	3.80952	0.432397	0.463774	1	0	0	9.1015e-06	0	0
k__Bacteria;p__Proteobacteria;c__Betaproteobacteria;o__Thiobacterales;f__;g__	3.60282	0.462418	0.495481	1	2.63246e-06	0	9.49684e-07	0	2.2678e-06
k__Bacteria;p__Verrucomicrobia;c__[Spartobacteria];o__[Chthoniobacterales];f__[Chthoniobacteraceae];g__	3.57934	0.465918	0.498736	1	8.80207e-07	0	1.42711e-05	0	2.52663e-06
k__Bacteria;p__Chloroflexi;c__Chloroflexi;o__AKIW781;f__;g__	3.04038	0.55109	0.589323	1	0	4.6268e-06	0	0	4.808e-06
k__Bacteria;p__Actinobacteria;c__Thermoleophilia;o__Gaiellales;f__;g__	3.01435	0.555426	0.593371	1	0	0	2.07762e-05	0	2.32327e-05
k__Bacteria;p__Proteobacteria;c__Betaproteobacteria;o__Burkholderiales;f__Oxalobacteraceae;g__Polynucleobacter	2.91921	0.571434	0.609869	1	0	1.23812e-06	7.07354e-06	0	1.20946e-05
k__Bacteria;p__Actinobacteria;c__Acidimicrobiia;o__Acidimicrobiales;f__Microthrixaceae;g__	2.29348	0.681957	0.723531	1	0	0	0	0	1.00672e-06
k__Bacteria;p__Actinobacteria;c__Actinobacteria;o__Actinomycetales;f__Promicromonosporaceae;g__Promicromonospora	2.29348	0.681957	0.723531	1	0	0	0	0	6.21758e-07
k__Bacteria;p__Firmicutes;c__Clostridia;o__Clostridiales;f__Lachnospiraceae;g__Oribacterium	2.29348	0.681957	0.723531	1	0	0	0	0	6.21758e-07
k__Bacteria;p__Gemmatimonadetes;c__Gemmatimonadetes;o__KD8-87;f__;g__	2.29348	0.681957	0.723531	1	0	0	0	0	1.21339e-05
k__Bacteria;p__Planctomycetes;c__Planctomycetia;o__Gemmatales;f__Isosphaeraceae;g__Singulisphaera	2.29348	0.681957	0.723531	1	0	0	0	0	1.49143e-06
k__Bacteria;p__Proteobacteria;c__Betaproteobacteria;o__Gallionellales;f__Gallionellaceae;g__Gallionella	2.29348	0.681957	0.723531	1	0	0	0	0	1.25428e-06
k__Bacteria;p__;c__;o__;f__;g__	nan	nan	1	nan	0	0	0	0	0
k__Bacteria;p__Acidobacteria;c__Acidobacteria-6;o__CCU21;f__;g__	nan	nan	1	nan	0	0	0	0	0
k__Bacteria;p__Actinobacteria;c__Actinobacteria;o__Actinomycetales;f__Frankiaceae;Other	nan	nan	1	nan	0	0	0	0	0
k__Bacteria;p__Actinobacteria;c__Actinobacteria;o__Actinomycetales;f__Frankiaceae;g__Frankia	nan	nan	1	nan	0	0	0	0	0
k__Bacteria;p__Actinobacteria;c__Actinobacteria;o__Actinomycetales;f__Microbacteriaceae;g__Clavibacter	nan	nan	1	nan	0	0	0	0	0
k__Bacteria;p__Actinobacteria;c__Actinobacteria;o__Actinomycetales;f__Micromonosporaceae;g__Couchioplanes	nan	nan	1	nan	0	0	0	0	0
k__Bacteria;p__Actinobacteria;c__Actinobacteria;o__Actinomycetales;f__Nocardiaceae;Other	nan	nan	1	nan	0	0	0	0	0
k__Bacteria;p__Actinobacteria;c__Rubrobacteria;o__Rubrobacterales;f__Rubrobacteraceae;g__Rubrobacter	nan	nan	1	nan	0	0	0	0	0
k__Bacteria;p__Armatimonadetes;c__Armatimonadia;o__Armatimonadales;f__Armatimonadaceae;g__CL0-1	nan	nan	1	nan	0	0	0	0	0
k__Bacteria;p__Bacteroidetes;c__Bacteroidia;o__Bacteroidales;f__Bacteroidaceae;g__5-7N15	nan	nan	1	nan	0	0	0	0	0
k__Bacteria;p__Bacteroidetes;c__Cytophagia;o__Cytophagales;f__Cytophagaceae;g__Rudanella	nan	nan	1	nan	0	0	0	0	0
k__Bacteria;p__Chlorobi;c__;o__;f__;g__	nan	nan	1	nan	0	0	0	0	0
k__Bacteria;p__Chloroflexi;c__Anaerolineae;o__CFB-26;f__;g__	nan	nan	1	nan	0	0	0	0	0
k__Bacteria;p__Chloroflexi;c__Anaerolineae;o__H39;f__;g__	nan	nan	1	nan	0	0	0	0	0
k__Bacteria;p__Chloroflexi;c__Dehalococcoidetes;o__;f__;g__	nan	nan	1	nan	0	0	0	0	0
k__Bacteria;p__Chloroflexi;c__Dehalococcoidetes;o__GIF9;f__;g__	nan	nan	1	nan	0	0	0	0	0
k__Bacteria;p__Cyanobacteria;c__Oscillatoriophycideae;o__Chroococcales;f__Cyanobacteriaceae;g__Cyanobacterium	nan	nan	1	nan	0	0	0	0	0
k__Bacteria;p__Firmicutes;c__Bacilli;o__Gemellales;f__Gemellaceae;Other	nan	nan	1	nan	0	0	0	0	0
k__Bacteria;p__Firmicutes;c__Bacilli;o__Lactobacillales;f__Carnobacteriaceae;g__	nan	nan	1	nan	0	0	0	0	0
k__Bacteria;p__Firmicutes;c__Clostridia;o__Clostridiales;f__Lachnospiraceae;g__Catonella	nan	nan	1	nan	0	0	0	0	0
k__Bacteria;p__Firmicutes;c__Clostridia;o__Clostridiales;f__Peptostreptococcaceae;g__Filifactor	nan	nan	1	nan	0	0	0	0	0
k__Bacteria;p__Firmicutes;c__Clostridia;o__Clostridiales;f__Veillonellaceae;g__Mitsuokella	nan	nan	1	nan	0	0	0	0	0
k__Bacteria;p__Firmicutes;c__Clostridia;o__Clostridiales;f__Veillonellaceae;g__Succiniclasticum	nan	nan	1	nan	0	0	0	0	0
k__Bacteria;p__GN02;Other;Other;Other;Other	nan	nan	1	nan	0	0	0	0	0
k__Bacteria;p__GN02;c__BB34;o__;f__;g__	nan	nan	1	nan	0	0	0	0	0
k__Bacteria;p__Gemmatimonadetes;c__Gemmatimonadetes;o__Gemmatimonadales;f__Ellin5301;g__	nan	nan	1	nan	0	0	0	0	0
k__Bacteria;p__Kazan-3B-28;c__;o__;f__;g__	nan	nan	1	nan	0	0	0	0	0
k__Bacteria;p__Nitrospirae;c__Nitrospira;o__Nitrospirales;f__Nitrospiraceae;g__	nan	nan	1	nan	0	0	0	0	0
k__Bacteria;p__OP3;c__PBS-25;o__;f__;g__	nan	nan	1	nan	0	0	0	0	0
k__Bacteria;p__Planctomycetes;c__Pla4;o__;f__;g__	nan	nan	1	nan	0	0	0	0	0
k__Bacteria;p__Planctomycetes;c__Planctomycetia;o__Gemmatales;f__Gemmataceae;g__	nan	nan	1	nan	0	0	0	0	0
k__Bacteria;p__Planctomycetes;c__Planctomycetia;o__Gemmatales;f__Gemmataceae;g__Gemmata	nan	nan	1	nan	0	0	0	0	0
k__Bacteria;p__Planctomycetes;c__vadinHA49;o__PHOS-HE93;f__;g__	nan	nan	1	nan	0	0	0	0	0
k__Bacteria;p__Proteobacteria;c__Alphaproteobacteria;o__Kiloniellales;f__Kiloniellaceae;g__	nan	nan	1	nan	0	0	0	0	0
k__Bacteria;p__Proteobacteria;c__Alphaproteobacteria;o__Rhizobiales;f__Bradyrhizobiaceae;g__Nitrobacter	nan	nan	1	nan	0	0	0	0	0
k__Bacteria;p__Proteobacteria;c__Alphaproteobacteria;o__Rhizobiales;f__Hyphomicrobiaceae;Other	nan	nan	1	nan	0	0	0	0	0
k__Bacteria;p__Proteobacteria;c__Alphaproteobacteria;o__Rhizobiales;f__Phyllobacteriaceae;g__Phyllobacterium	nan	nan	1	nan	0	0	0	0	0
k__Bacteria;p__Proteobacteria;c__Alphaproteobacteria;o__Rhizobiales;f__Xanthobacteraceae;g__Labrys	nan	nan	1	nan	0	0	0	0	0
k__Bacteria;p__Proteobacteria;c__Alphaproteobacteria;o__Rhodobacterales;f__Rhodobacteraceae;g__Amaricoccus	nan	nan	1	nan	0	0	0	0	0
k__Bacteria;p__Proteobacteria;c__Alphaproteobacteria;o__Sphingomonadales;f__Sphingomonadaceae;g__Zymomonas	nan	nan	1	nan	0	0	0	0	0
k__Bacteria;p__Proteobacteria;c__Betaproteobacteria;o__Burkholderiales;f__Oxalobacteraceae;g__Herminiimonas	nan	nan	1	nan	0	0	0	0	0
k__Bacteria;p__Proteobacteria;c__Betaproteobacteria;o__Methylophilales;Other;Other	nan	nan	1	nan	0	0	0	0	0
k__Bacteria;p__Proteobacteria;c__Betaproteobacteria;o__Neisseriales;f__Neisseriaceae;g__Conchiformibius	nan	nan	1	nan	0	0	0	0	0
k__Bacteria;p__Proteobacteria;c__Betaproteobacteria;o__Rhodocyclales;f__Rhodocyclaceae;g__Z-35	nan	nan	1	nan	0	0	0	0	0
k__Bacteria;p__Proteobacteria;c__Deltaproteobacteria;o__Desulfobacterales;f__Desulfobacteraceae;g__	nan	nan	1	nan	0	0	0	0	0
k__Bacteria;p__Proteobacteria;c__Deltaproteobacteria;o__Syntrophobacterales;f__Syntrophaceae;g__Syntrophus	nan	nan	1	nan	0	0	0	0	0
k__Bacteria;p__Proteobacteria;c__Gammaproteobacteria;o__Aeromonadales;f__Succinivibrionaceae;Other	nan	nan	1	nan	0	0	0	0	0
k__Bacteria;p__Proteobacteria;c__Gammaproteobacteria;o__Alteromonadales;f__Psychromonadaceae;g__Psychromonas	nan	nan	1	nan	0	0	0	0	0
k__Bacteria;p__Proteobacteria;c__Gammaproteobacteria;o__Cardiobacteriales;f__Cardiobacteriaceae;g__	nan	nan	1	nan	0	0	0	0	0
k__Bacteria;p__Proteobacteria;c__Gammaproteobacteria;o__Chromatiales;f__Halothiobacillaceae;g__Thiovirga	nan	nan	1	nan	0	0	0	0	0
k__Bacteria;p__Proteobacteria;c__Gammaproteobacteria;o__Legionellales;f__Coxiellaceae;g__Coxiella	nan	nan	1	nan	0	0	0	0	0
k__Bacteria;p__Proteobacteria;c__Gammaproteobacteria;o__Legionellales;f__Legionellaceae;Other	nan	nan	1	nan	0	0	0	0	0
k__Bacteria;p__Proteobacteria;c__Gammaproteobacteria;o__Methylococcales;f__Methylococcaceae;g__	nan	nan	1	nan	0	0	0	0	0
k__Bacteria;p__Proteobacteria;c__Gammaproteobacteria;o__Oceanospirillales;f__Oceanospirillaceae;g__Marinomonas	nan	nan	1	nan	0	0	0	0	0
k__Bacteria;p__Spirochaetes;c__Spirochaetes;o__;f__;g__	nan	nan	1	nan	0	0	0	0	0
k__Bacteria;p__TM6;c__SBRH58;o__;f__;g__	nan	nan	1	nan	0	0	0	0	0
k__Bacteria;p__TM6;c__SJA-4;o__S1198;f__;g__	nan	nan	1	nan	0	0	0	0	0
k__Bacteria;p__TM7;c__TM7-3;o__CW040;f__;g__	nan	nan	1	nan	0	0	0	0	0
k__Bacteria;p__TM7;c__TM7-3;o__I025;f__Rs-045;g__	nan	nan	1	nan	0	0	0	0	0
k__Bacteria;p__Tenericutes;c__Mollicutes;o__Mycoplasmatales;f__Mycoplasmataceae;g__Ureaplasma	nan	nan	1	nan	0	0	0	0	0
k__Bacteria;p__Verrucomicrobia;c__[Pedosphaerae];o__[Pedosphaerales];f__[Pedosphaeraceae];g__Pedosphaera	nan	nan	1	nan	0	0	0	0	0
k__Bacteria;p__Verrucomicrobia;c__[Pedosphaerae];o__[Pedosphaerales];f__auto67_4W;g__	nan	nan	1	nan	0	0	0	0	0

## Sheet: Vertebrate_Invertebrate_Phylum
OTU	Test-Statistic	P	FDR_P	Bonferroni_P	Vertebrate_mean	Invertebrate_mean
k__Bacteria;p__Tenericutes	241.405	1.94263e-54	8.15903e-53	8.15903e-53	0.0191187	0.000130492
k__Bacteria;p__Proteobacteria	180.082	4.65047e-41	9.76599e-40	1.9532e-39	0.0900404	0.735862
k__Bacteria;p__Bacteroidetes	146.7	9.12545e-34	1.27756e-32	3.83269e-32	0.350091	0.0729455
k__Bacteria;p__Deferribacteres	142.029	9.58604e-33	1.00653e-31	4.02614e-31	0.00606816	0
k__Bacteria;p__Firmicutes	139.155	4.07415e-32	3.42229e-31	1.71114e-30	0.47163	0.120541
k__Bacteria;p__Spirochaetes	132.96	9.22373e-31	6.45661e-30	3.87397e-29	0.0294504	0.000160348
k__Bacteria;p__Actinobacteria	107.715	3.10414e-25	1.86248e-24	1.30374e-23	0.0114535	0.0618754
k__Bacteria;p__OD1	91.7812	9.68115e-22	5.08261e-21	4.06608e-20	0	0.00179294
k__Bacteria;p__TM7	72.6234	1.56906e-17	7.32228e-17	6.59005e-16	0.00818495	0.00104964
k__Bacteria;p__Cyanobacteria	66.7232	3.12435e-16	1.31223e-15	1.31223e-14	0.0032414	0.000621854
k__Bacteria;p__Verrucomicrobia	65.9142	4.70987e-16	1.79831e-15	1.97815e-14	0.00816037	0.000654139
k__Archaea;p__Euryarchaeota	53.7698	2.25407e-13	7.88925e-13	9.4671e-12	0.000129476	0
k__Bacteria;p__GN02	33.7293	6.33401e-09	2.04637e-08	2.66028e-07	1.33055e-07	0.000726281
k__Bacteria;p__Lentisphaerae	33.3896	7.54255e-09	2.26277e-08	3.16787e-07	0.000469658	2.93028e-05
k__Bacteria;p__Acidobacteria	21.8498	2.94846e-06	8.2557e-06	0.000123835	4.20045e-05	0.000917334
k__Bacteria;p__Fusobacteria	19.9842	7.8083e-06	2.04968e-05	0.000327949	0.000111687	0.000568417
k__Bacteria;p__Elusimicrobia	19.699	9.06489e-06	2.23956e-05	0.000380725	0.000522452	0.000189594
k__Bacteria;p__OP11	17.4909	2.88679e-05	6.73585e-05	0.00121245	1.33055e-07	0.00053674
k__Bacteria;p__OP3	16.5545	4.72722e-05	0.000104496	0.00198543	0	0.000153645
k__Bacteria;p__Fibrobacteres	11.3974	0.000735476	0.0015445	0.03089	0.0011088	0.00016905
k__Bacteria;p__WPS-2	10.6683	0.00108989	0.00217978	0.0457753	8.21067e-06	1.45204e-05
k__Bacteria;p__Nitrospirae	7.10637	0.00768106	0.0146638	0.322604	0	7.49576e-05
k__Bacteria;p__[Thermi]	6.82214	0.00900346	0.0161556	0.378145	3.70462e-06	0.000133953
k__Bacteria;Other	6.77743	0.00923177	0.0161556	0.387734	3.94639e-05	8.67013e-05
k__Bacteria;p__Chlorobi	3.3777	0.0660843	0.111022	1	1.97147e-07	9.5691e-05
k__Bacteria;p__SR1	3.24498	0.0716427	0.112953	1	0	2.88718e-05
k__Bacteria;p__Synergistetes	3.22295	0.0726127	0.112953	1	5.06191e-05	4.07589e-05
k__Bacteria;p__AD3	2.52326	0.112179	0.151984	1	1.42069e-07	0
k__Bacteria;p__Chlamydiae	2.52326	0.112179	0.151984	1	1.33055e-07	0
k__Bacteria;p__GAL15	2.52326	0.112179	0.151984	1	2.84138e-07	0
k__Bacteria;p__OP9	2.52326	0.112179	0.151984	1	6.19329e-07	0
k__Bacteria;p__Gemmatimonadetes	2.09451	0.147829	0.194026	1	7.57869e-07	0.000130612
k__Bacteria;p__FCPU426	2.00799	0.156473	0.199147	1	0	3.26736e-05
k__Bacteria;p__Armatimonadetes	1.29853	0.254483	0.314361	1	5.27343e-06	4.95718e-05
k__Bacteria;p__NC10	1.19683	0.273956	0.319615	1	0	5.44106e-05
k__Bacteria;p__Thermotogae	1.19683	0.273956	0.319615	1	0	2.62831e-06
k__Bacteria;p__TM6	0.795251	0.372517	0.422857	1	0	9.07443e-06
k__Bacteria;p__Planctomycetes	0.389738	0.532437	0.588483	1	4.61509e-05	0.000103371
k__Bacteria;p__FBP	0.31385	0.575327	0.619583	1	5.63893e-07	9.63175e-06
k__Bacteria;p__Chloroflexi	0.265842	0.606134	0.636441	1	2.02067e-05	0.000208626
k__Bacteria;p__	nan	nan	1	nan	0	0
k__Bacteria;p__Kazan-3B-28	nan	nan	1	nan	0	0

## Sheet: Vertebrate_Invertebrate_Class
OTU	Test-Statistic	P	FDR_P	Bonferroni_P	Vertebrate_mean	Invertebrate_mean
k__Bacteria;p__Tenericutes;c__Mollicutes	245.952	1.98158e-55	2.61569e-53	2.61569e-53	0.0190889	0.000124828
k__Bacteria;p__Firmicutes;c__Clostridia	165.145	8.50293e-38	3.62209e-36	1.12239e-35	0.38833	0.0303982
k__Bacteria;p__Bacteroidetes;c__Bacteroidia	164.75	1.03747e-37	3.62209e-36	1.36947e-35	0.325718	0.0197636
k__Bacteria;p__Proteobacteria;c__Alphaproteobacteria	164.638	1.0976e-37	3.62209e-36	1.44883e-35	0.0133061	0.360286
k__Bacteria;p__Actinobacteria;c__Actinobacteria	161.149	6.34919e-37	1.67619e-35	8.38093e-35	0.0020636	0.060978
k__Bacteria;p__Cyanobacteria;c__4C0d-2	151.828	6.90897e-35	1.51997e-33	9.11985e-33	0.00321685	9.36755e-05
k__Bacteria;p__Deferribacteres;c__Deferribacteres	142.029	9.58604e-33	1.80765e-31	1.26536e-30	0.00606816	0
k__Bacteria;p__Spirochaetes;c__Spirochaetes	137.095	1.14952e-31	1.8967e-30	1.51736e-29	0.0278407	0.000145414
k__Bacteria;p__Proteobacteria;c__Betaproteobacteria	128.533	8.57936e-30	1.25831e-28	1.13248e-27	0.0090451	0.146318
k__Bacteria;p__Bacteroidetes;c__Flavobacteriia	118.813	1.15083e-27	1.51909e-26	1.51909e-25	0.0144426	0.0413301
k__Bacteria;p__Firmicutes;c__Erysipelotrichi	117.365	2.38754e-27	2.86505e-26	3.15156e-25	0.0507596	0.000885546
k__Bacteria;p__Proteobacteria;c__Gammaproteobacteria	116.429	3.82769e-27	4.21046e-26	5.05255e-25	0.0343676	0.226569
k__Bacteria;p__TM7;c__TM7-3	96.3231	9.75831e-23	9.90844e-22	1.2881e-20	0.00818489	0.000671725
k__Bacteria;p__Proteobacteria;c__Epsilonproteobacteria	93.8358	3.4281e-22	3.23221e-21	4.52509e-20	0.027023	0.000999966
k__Bacteria;p__Verrucomicrobia;c__Opitutae	86.5626	1.35384e-20	1.19138e-19	1.78708e-18	0.000516234	3.80549e-05
k__Bacteria;p__Bacteroidetes;c__Sphingobacteriia	82.5969	1.00614e-19	8.30063e-19	1.3281e-17	0.00411456	0.00872688
k__Bacteria;p__OD1;c__ZB2	73.1028	1.23067e-17	9.55581e-17	1.62449e-15	0	0.00118226
k__Bacteria;p__Proteobacteria;c__Deltaproteobacteria	67.4915	2.11597e-16	1.55171e-15	2.79308e-14	0.00629776	0.00164753
k__Bacteria;p__Verrucomicrobia;c__Verruco-5	65.4021	6.10736e-16	4.24301e-15	8.06172e-14	0.000737773	0
k__Bacteria;p__Firmicutes;c__Bacilli	63.5664	1.55052e-15	1.02334e-14	2.04669e-13	0.0325404	0.0892571
k__Bacteria;p__Spirochaetes;c__[Brachyspirae]	50.9094	9.67275e-13	6.08001e-12	1.2768e-10	0.00160978	0
k__Bacteria;p__Actinobacteria;c__Coriobacteriia	49.4435	2.04166e-12	1.22499e-11	2.69499e-10	0.00932242	0.000584109
k__Bacteria;p__Bacteroidetes;c__[Saprospirae]	42.8146	6.01828e-11	3.45397e-10	7.94413e-09	0.0019983	0.00183666
k__Archaea;p__Euryarchaeota;c__Methanobacteria	42.4406	7.28599e-11	4.0073e-10	9.61751e-09	0.000101078	0
k__Bacteria;p__OD1;c__SM2F11	35.1444	3.06133e-09	1.61638e-08	4.04096e-07	0	0.000431933
k__Archaea;p__Euryarchaeota;c__Thermoplasmata	34.1379	5.13413e-09	2.60656e-08	6.77705e-07	2.8399e-05	0
k__Bacteria;p__Lentisphaerae;c__[Lentisphaeria]	33.3896	7.54255e-09	3.68747e-08	9.95617e-07	0.000469658	2.93028e-05
k__Bacteria;p__Bacteroidetes;c__Cytophagia	31.2106	2.31498e-08	1.09135e-07	3.05578e-06	0.00381058	0.00125279
k__Bacteria;p__Tenericutes;c__RF3	27.1912	1.84298e-07	8.38872e-07	2.43273e-05	2.98269e-05	5.66344e-06
k__Bacteria;p__Elusimicrobia;c__Elusimicrobia	24.6042	7.0398e-07	3.09751e-06	9.29254e-05	0.000522452	0.000147904
k__Bacteria;p__GN02;c__GKS2-174	22.3076	2.32284e-06	9.8908e-06	0.000306615	0	0.000421746
k__Bacteria;p__Fusobacteria;c__Fusobacteriia	19.9842	7.8083e-06	3.22092e-05	0.0010307	0.000111687	0.000568417
k__Bacteria;p__Cyanobacteria;c__Oscillatoriophycideae	19.563	9.73386e-06	3.89355e-05	0.00128487	1.43699e-05	0.000364547
k__Bacteria;p__Acidobacteria;c__DA052	19.1416	1.21368e-05	4.71194e-05	0.00160206	5.91796e-06	4.41852e-07
k__Bacteria;p__Verrucomicrobia;c__Verrucomicrobiae	16.0402	6.20118e-05	0.000233873	0.00818556	0.00690086	0.000523014
k__Bacteria;p__Cyanobacteria;c__Synechococcophycideae	13.8929	0.00019353	0.00070961	0.025546	4.2291e-07	0.000123547
k__Bacteria;p__GN02;c__BD1-5	11.9152	0.000556774	0.00198633	0.0734941	1.33055e-07	0.000206727
k__Bacteria;p__OD1;c__	11.6746	0.000633592	0.0022009	0.0836342	0	0.000151101
k__Bacteria;p__Fibrobacteres;c__Fibrobacteria	11.3974	0.000735476	0.0024893	0.0970828	0.00110866	0.00016905
k__Bacteria;p__OP11;c__OP11-4	10.7367	0.00105033	0.00338155	0.138643	0	0.000356111
k__Bacteria;p__OP3;c__koll11	10.7367	0.00105033	0.00338155	0.138643	0	9.74586e-05
k__Bacteria;p__WPS-2;c__	10.6683	0.00108989	0.00342536	0.143865	8.21067e-06	1.45204e-05
k__Bacteria;p__Actinobacteria;c__OPB41	10.1937	0.00140919	0.00422757	0.186013	1.30036e-06	0
k__Bacteria;p__Bacteroidetes;c__VC2_1_Bac22	10.1937	0.00140919	0.00422757	0.186013	4.35031e-06	0
k__Bacteria;p__Acidobacteria;c__[Chloracidobacteria]	9.54344	0.00200665	0.00588618	0.264878	2.18552e-06	0.000306196
k__Bacteria;p__OP11;c__OP11-3	9.3528	0.00222645	0.00638895	0.293892	0	0.000174141
k__Bacteria;p__Bacteroidetes;Other	7.62001	0.00577242	0.0158742	0.761959	9.61823e-07	0
k__Bacteria;p__Cyanobacteria;c__ML635J-21	7.62001	0.00577242	0.0158742	0.761959	7.01461e-06	0
k__Bacteria;p__Nitrospirae;c__Nitrospira	7.10637	0.00768106	0.0206918	1	0	7.49576e-05
k__Bacteria;p__[Thermi];c__Deinococci	6.82214	0.00900346	0.0237691	1	3.70462e-06	0.000133953
k__Bacteria;Other;Other	6.77743	0.00923177	0.023894	1	3.94639e-05	8.67013e-05
k__Bacteria;p__TM7;c__TM7-1	5.88665	0.0152561	0.038727	1	6.40928e-08	0.000264909
k__Bacteria;p__OP3;c__BD4-9	5.36185	0.020582	0.0512608	1	0	5.3749e-05
k__Bacteria;p__Planctomycetes;c__Planctomycetia	5.07721	0.0242424	0.0556193	1	4.53199e-05	2.53778e-05
k__Bacteria;p__Acidobacteria;c__Sva0725	5.06322	0.0244388	0.0556193	1	1.0632e-06	0
k__Bacteria;p__Acidobacteria;c__iii1-8	5.06322	0.0244388	0.0556193	1	7.61398e-07	0
k__Bacteria;p__Actinobacteria;Other	5.06322	0.0244388	0.0556193	1	7.964e-07	0
k__Bacteria;p__Chloroflexi;c__Ktedonobacteria	5.06322	0.0244388	0.0556193	1	7.14976e-07	0
k__Bacteria;p__Chloroflexi;c__Anaerolineae	4.68536	0.0304207	0.0680599	1	1.43399e-05	4.34365e-05
k__Bacteria;p__Armatimonadetes;c__Armatimonadia	4.52009	0.0334991	0.0730592	1	1.91539e-06	2.76196e-05
k__Bacteria;p__Acidobacteria;c__Holophagae	4.50671	0.0337622	0.0730592	1	0	4.8593e-05
k__Bacteria;p__Bacteroidetes;c__At12OctB3	4.16755	0.0412054	0.0877277	1	2.66109e-07	3.55037e-05
k__Bacteria;p__GN02;c__3BR-5F	3.24498	0.0716427	0.14746	1	0	9.78087e-05
k__Bacteria;p__SR1;c__	3.24498	0.0716427	0.14746	1	0	2.88718e-05
k__Bacteria;p__Synergistetes;c__Synergistia	3.22295	0.0726127	0.14746	1	5.06191e-05	4.07589e-05
k__Bacteria;p__Acidobacteria;c__Solibacteres	3.17152	0.0749326	0.149865	1	9.47459e-06	0.000238015
k__Bacteria;p__OD1;c__ABY1	2.82992	0.0925228	0.179603	1	0	2.76466e-05
k__Bacteria;p__Planctomycetes;c__OM190	2.82992	0.0925228	0.179603	1	0	3.44849e-05
k__Bacteria;p__Actinobacteria;c__Thermoleophilia	2.55852	0.109702	0.18058	1	1.06169e-05	0.000130977
k__Bacteria;p__AD3;c__JG37-AG-4	2.52326	0.112179	0.18058	1	1.42069e-07	0
k__Bacteria;p__Acidobacteria;c__RB25	2.52326	0.112179	0.18058	1	1.70903e-07	0
k__Bacteria;p__Acidobacteria;c__S035	2.52326	0.112179	0.18058	1	1.70903e-07	0
k__Bacteria;p__Acidobacteria;c__TM1	2.52326	0.112179	0.18058	1	3.97006e-07	0
k__Bacteria;p__Bacteroidetes;c__[Rhodothermi]	2.52326	0.112179	0.18058	1	1.85799e-06	0
k__Bacteria;p__Chlamydiae;c__Chlamydiia	2.52326	0.112179	0.18058	1	1.33055e-07	0
k__Bacteria;p__Fibrobacteres;c__TG3	2.52326	0.112179	0.18058	1	1.33055e-07	0
k__Bacteria;p__Firmicutes;Other	2.52326	0.112179	0.18058	1	2.84138e-07	0
k__Bacteria;p__GAL15;c__	2.52326	0.112179	0.18058	1	2.84138e-07	0
k__Bacteria;p__OP11;c__WCHB1-64	2.52326	0.112179	0.18058	1	1.33055e-07	0
k__Bacteria;p__OP9;c__JS1	2.52326	0.112179	0.18058	1	6.19329e-07	0
k__Bacteria;p__Proteobacteria;c__TA18	2.52326	0.112179	0.18058	1	1.1339e-07	0
k__Bacteria;p__Verrucomicrobia;c__[Methylacidiphilae]	2.52326	0.112179	0.18058	1	3.9793e-07	0
k__Bacteria;p__Chlorobi;c__BSV26	2.4176	0.119979	0.182406	1	0	5.60583e-05
k__Bacteria;p__Gemmatimonadetes;c__Gemm-3	2.4176	0.119979	0.182406	1	0	6.79015e-06
k__Bacteria;p__Spirochaetes;c__[Leptospirae]	2.4176	0.119979	0.182406	1	0	1.49333e-05
k__Bacteria;p__TM7;c__	2.4176	0.119979	0.182406	1	0	5.52147e-05
k__Bacteria;p__Chloroflexi;c__Thermomicrobia	2.41443	0.120222	0.182406	1	4.95463e-06	1.35436e-05
k__Bacteria;p__Chloroflexi;c__Gitt-GS-136	2.00799	0.156473	0.226972	1	0	9.85898e-06
k__Bacteria;p__FCPU426;c__	2.00799	0.156473	0.226972	1	0	3.26736e-05
k__Bacteria;p__Proteobacteria;c__	2.00799	0.156473	0.226972	1	0	4.14518e-05
k__Bacteria;p__TM7;c__SC3	2.00799	0.156473	0.226972	1	0	4.11689e-05
k__Bacteria;p__Actinobacteria;c__MB-A2-108	1.60107	0.205752	0.292034	1	0	3.33685e-05
k__Bacteria;p__Elusimicrobia;c__Endomicrobia	1.60107	0.205752	0.292034	1	0	4.169e-05
k__Bacteria;p__Chlorobi;c__OPB56	1.22324	0.268725	0.365275	1	1.97147e-07	3.96327e-05
k__Bacteria;p__Chloroflexi;c__TK10	1.19683	0.273956	0.365275	1	0	3.9698e-05
k__Bacteria;p__NC10;c__12-24	1.19683	0.273956	0.365275	1	0	5.44106e-05
k__Bacteria;p__OP11;c__OP11-1	1.19683	0.273956	0.365275	1	0	6.48723e-06
k__Bacteria;p__Planctomycetes;c__C6	1.19683	0.273956	0.365275	1	0	3.9726e-06
k__Bacteria;p__Thermotogae;c__Thermotogae	1.19683	0.273956	0.365275	1	0	2.62831e-06
k__Bacteria;p__Proteobacteria;Other	0.914619	0.338892	0.447337	1	7.52384e-07	1.41491e-06
k__Bacteria;p__Chloroflexi;c__C0119	0.795251	0.372517	0.464801	1	0	1.87931e-06
k__Bacteria;p__Chloroflexi;c__S085	0.795251	0.372517	0.464801	1	0	8.12593e-05
k__Bacteria;p__OP3;c__	0.795251	0.372517	0.464801	1	0	2.43694e-06
k__Bacteria;p__TM6;c__SJA-4	0.795251	0.372517	0.464801	1	0	9.07443e-06
k__Bacteria;p__TM7;Other	0.795251	0.372517	0.464801	1	0	1.6622e-05
k__Bacteria;p__Actinobacteria;c__Acidimicrobiia	0.792818	0.373249	0.464801	1	5.47983e-05	0.00014823
k__Bacteria;p__Acidobacteria;c__Acidobacteria-5	0.726409	0.39405	0.486117	1	1.42069e-07	8.64918e-05
k__Bacteria;p__Chloroflexi;c__Chloroflexi	0.645421	0.421755	0.515478	1	1.97147e-07	1.89501e-05
k__Bacteria;p__Verrucomicrobia;c__[Spartobacteria]	0.608549	0.435334	0.527194	1	2.42629e-06	9.72867e-06
k__Bacteria;p__Gemmatimonadetes;c__Gemmatimonadetes	0.42998	0.511999	0.614398	1	6.158e-07	8.41497e-05
k__Bacteria;p__Actinobacteria;c__Nitriliruptoria	0.396313	0.528999	0.617946	1	0	7.23324e-07
k__Bacteria;p__Cyanobacteria;c__	0.396313	0.528999	0.617946	1	0	6.03443e-06
k__Bacteria;p__Cyanobacteria;c__Nostocophycideae	0.396313	0.528999	0.617946	1	0	2.27458e-06
k__Bacteria;p__FBP;c__	0.31385	0.575327	0.666169	1	5.63893e-07	9.63175e-06
k__Bacteria;p__Planctomycetes;c__vadinHA49	0.186366	0.665959	0.764405	1	1.42069e-07	1.06078e-05
k__Bacteria;p__Acidobacteria;c__Acidobacteriia	0.131293	0.717096	0.816005	1	8.54395e-06	9.56578e-05
k__Bacteria;p__Verrucomicrobia;c__[Pedosphaerae]	0.0755087	0.783479	0.883925	1	2.67441e-06	8.33415e-05
k__Bacteria;p__Gemmatimonadetes;c__Gemm-1	0.0261938	0.871428	0.974818	1	1.42069e-07	3.96719e-05
k__Bacteria;p__Acidobacteria;c__Acidobacteria-6	0.0217287	0.882811	0.979253	1	1.3177e-05	0.000141939
k__Bacteria;p__Planctomycetes;c__Phycisphaerae	0.0144307	0.904382	0.99482	1	6.88907e-07	2.89284e-05
k__Bacteria;p__Armatimonadetes;c__[Fimbriimonadia]	0.00012494	0.991082	1	1	3.35804e-06	2.19521e-05
k__Bacteria;p__Cyanobacteria;Other	3.1235e-05	0.995541	1	1	2.74343e-06	3.17752e-05
k__Bacteria;p__;c__	nan	nan	1	nan	0	0
k__Bacteria;p__Actinobacteria;c__Rubrobacteria	nan	nan	1	nan	0	0
k__Bacteria;p__Chlorobi;c__	nan	nan	1	nan	0	0
k__Bacteria;p__Chloroflexi;c__Dehalococcoidetes	nan	nan	1	nan	0	0
k__Bacteria;p__GN02;Other	nan	nan	1	nan	0	0
k__Bacteria;p__GN02;c__BB34	nan	nan	1	nan	0	0
k__Bacteria;p__Kazan-3B-28;c__	nan	nan	1	nan	0	0
k__Bacteria;p__OP3;c__PBS-25	nan	nan	1	nan	0	0
k__Bacteria;p__Planctomycetes;c__Pla4	nan	nan	1	nan	0	0
k__Bacteria;p__TM6;c__SBRH58	nan	nan	1	nan	0	0

## Sheet: Vertebrate_Invertebrate_Order
OTU	Test-Statistic	P	FDR_P	Bonferroni_P	Vertebrate_mean	Invertebrate_mean
k__Bacteria;p__Tenericutes;c__Mollicutes;o__RF39	238.183	9.79056e-54	2.41827e-51	2.41827e-51	0.00846732	8.90752e-05
k__Bacteria;p__Proteobacteria;c__Deltaproteobacteria;o__Desulfovibrionales	215.701	7.83586e-49	9.67729e-47	1.93546e-46	0.00602638	6.48788e-05
k__Bacteria;p__Cyanobacteria;c__4C0d-2;o__YS2	208.325	3.18602e-47	2.62316e-45	7.86947e-45	0.00321663	1.73703e-05
k__Bacteria;p__Actinobacteria;c__Actinobacteria;o__Actinomycetales	173.027	1.61497e-39	9.97245e-38	3.98898e-37	0.00128024	0.0609333
k__Bacteria;p__Firmicutes;c__Clostridia;o__Clostridiales	165.148	8.49318e-38	4.19563e-36	2.09782e-35	0.388302	0.030236
k__Bacteria;p__Bacteroidetes;c__Bacteroidia;o__Bacteroidales	164.75	1.03747e-37	4.27094e-36	2.56256e-35	0.325718	0.0197636
k__Bacteria;p__Tenericutes;c__Mollicutes;o__Anaeroplasmatales	149.868	1.85287e-34	6.53799e-33	4.57659e-32	0.00242141	7.77788e-06
k__Bacteria;p__Tenericutes;c__Mollicutes;o__Mycoplasmatales	147.921	4.93713e-34	1.52434e-32	1.21947e-31	0.00748056	2.79752e-05
k__Bacteria;p__TM7;c__TM7-3;o__CW040	146.612	9.54173e-34	2.61867e-32	2.35681e-31	0.00818105	0.000446701
k__Bacteria;p__Deferribacteres;c__Deferribacteres;o__Deferribacterales	142.029	9.58604e-33	2.36775e-31	2.36775e-30	0.00606816	0
k__Bacteria;p__Proteobacteria;c__Alphaproteobacteria;o__Rhizobiales	136.188	1.81512e-31	4.07577e-30	4.48334e-29	0.00124139	0.0828858
k__Bacteria;p__Spirochaetes;c__Spirochaetes;o__Spirochaetales	128.289	9.70145e-30	1.99688e-28	2.39626e-27	0.0225834	0.000145414
k__Bacteria;p__Proteobacteria;c__Betaproteobacteria;o__Burkholderiales	123.376	1.15401e-28	2.19262e-27	2.85041e-26	0.0085008	0.114948
k__Bacteria;p__Proteobacteria;c__Gammaproteobacteria;o__Pseudomonadales	120.218	5.66632e-28	9.99701e-27	1.39958e-25	0.0227308	0.132618
k__Bacteria;p__Bacteroidetes;c__Flavobacteriia;o__Flavobacteriales	118.813	1.15083e-27	1.89503e-26	2.84255e-25	0.0144426	0.0413301
k__Bacteria;p__Proteobacteria;c__Alphaproteobacteria;o__Rhodospirillales	118.341	1.45973e-27	2.25346e-26	3.60554e-25	7.37674e-05	0.266717
k__Bacteria;p__Firmicutes;c__Erysipelotrichi;o__Erysipelotrichales	117.365	2.38754e-27	3.46896e-26	5.89723e-25	0.0507596	0.000885546
k__Bacteria;p__Firmicutes;c__Bacilli;o__Bacillales	116.677	3.37794e-27	4.63528e-26	8.34351e-25	0.00342272	0.0439488
k__Bacteria;p__Spirochaetes;c__Spirochaetes;o__Sphaerochaetales	102.199	5.02051e-24	6.52667e-23	1.24007e-21	0.00525	0
k__Bacteria;p__Proteobacteria;c__Alphaproteobacteria;o__Sphingomonadales	101.045	8.99317e-24	1.11066e-22	2.22131e-21	0.00427969	0.00667828
k__Bacteria;p__Proteobacteria;c__Alphaproteobacteria;o__	97.3561	5.7916e-23	6.81202e-22	1.43052e-20	0.000857808	4.71063e-05
k__Bacteria;p__Verrucomicrobia;c__Opitutae;o__HA64	95.8624	1.23152e-22	1.38266e-21	3.04186e-20	0.00041777	0
k__Bacteria;p__Proteobacteria;c__Epsilonproteobacteria;o__Campylobacterales	93.8358	3.4281e-22	3.68148e-21	8.46741e-20	0.027023	0.000999966
k__Bacteria;p__Proteobacteria;c__Gammaproteobacteria;o__Enterobacteriales	89.2057	3.55827e-21	3.66206e-20	8.78894e-19	0.00562499	0.0628754
k__Bacteria;p__Bacteroidetes;c__Sphingobacteriia;o__Sphingobacteriales	82.5969	1.00614e-19	9.94063e-19	2.48516e-17	0.00411456	0.00872688
k__Bacteria;p__Proteobacteria;c__Betaproteobacteria;o__Procabacteriales	80.4527	2.97748e-19	2.82861e-18	7.35438e-17	1.40522e-06	0.00233299
k__Bacteria;p__Proteobacteria;c__Gammaproteobacteria;o__Xanthomonadales	78.7606	7.01102e-19	6.41378e-18	1.73172e-16	0.00329123	0.0114279
k__Bacteria;p__OD1;c__ZB2;o__	73.1028	1.23067e-17	1.08563e-16	3.03976e-15	0	0.00118226
k__Bacteria;p__Verrucomicrobia;c__Verruco-5;o__WCHB1-41	65.4021	6.10736e-16	5.20179e-15	1.50852e-13	0.000735915	0
k__Bacteria;p__Proteobacteria;c__Alphaproteobacteria;o__RF32	62.6228	2.50336e-15	2.0611e-14	6.18329e-13	0.00065416	2.32814e-05
k__Bacteria;p__Tenericutes;c__Mollicutes;o__Acholeplasmatales	62.4652	2.71197e-15	2.16083e-14	6.69856e-13	0.00071749	0
k__Bacteria;p__Proteobacteria;c__Betaproteobacteria;o__Methylophilales	51.3639	7.67374e-13	5.92317e-12	1.89541e-10	1.27111e-05	0.000885202
k__Bacteria;p__Spirochaetes;c__[Brachyspirae];o__[Brachyspirales]	50.9094	9.67275e-13	7.23991e-12	2.38917e-10	0.00160978	0
k__Bacteria;p__Actinobacteria;c__Coriobacteriia;o__Coriobacteriales	49.4435	2.04166e-12	1.4832e-11	5.04289e-10	0.00932242	0.000584109
k__Bacteria;p__Fibrobacteres;c__Fibrobacteria;o__Fibrobacterales	48.0679	4.11721e-12	2.90558e-11	1.01695e-09	0.00110866	0
k__Bacteria;p__Elusimicrobia;c__Elusimicrobia;o__Elusimicrobiales	43.6443	3.93828e-11	2.7021e-10	9.72755e-09	0.000522452	6.82394e-05
k__Bacteria;p__Bacteroidetes;c__[Saprospirae];o__[Saprospirales]	42.8146	6.01828e-11	4.01761e-10	1.48651e-08	0.0019983	0.00183666
k__Archaea;p__Euryarchaeota;c__Methanobacteria;o__Methanobacteriales	42.4406	7.28599e-11	4.73589e-10	1.79964e-08	0.000101078	0
k__Bacteria;p__Proteobacteria;c__Alphaproteobacteria;o__Caulobacterales	42.3859	7.49279e-11	4.74543e-10	1.85072e-08	0.00312114	0.00153255
k__Bacteria;p__Proteobacteria;c__Gammaproteobacteria;Other	38.5097	5.44828e-10	3.36431e-09	1.34573e-07	7.62097e-05	0.000619702
k__Bacteria;p__Verrucomicrobia;c__Opitutae;o__[Cerasicoccales]	35.6297	2.38625e-09	1.43757e-08	5.89404e-07	9.63694e-05	1.34371e-05
k__Bacteria;p__OD1;c__SM2F11;o__	35.1444	3.06133e-09	1.80036e-08	7.5615e-07	0	0.000431933
k__Archaea;p__Euryarchaeota;c__Thermoplasmata;o__E2	34.1379	5.13413e-09	2.88211e-08	1.26813e-06	2.8399e-05	0
k__Bacteria;p__Lentisphaerae;c__[Lentisphaeria];o__Z20	34.1379	5.13413e-09	2.88211e-08	1.26813e-06	0.000366609	0
k__Bacteria;p__Actinobacteria;c__Actinobacteria;o__Bifidobacteriales	31.87	1.64847e-08	9.04828e-08	4.07173e-06	0.000783362	4.474e-05
k__Bacteria;p__Bacteroidetes;c__Cytophagia;o__Cytophagales	31.2106	2.31498e-08	1.24305e-07	5.71801e-06	0.00381058	0.00125279
k__Bacteria;p__Proteobacteria;c__Deltaproteobacteria;o__GMD14H09	28.6934	8.4793e-08	4.45614e-07	2.09439e-05	9.16872e-05	0
k__Bacteria;p__Tenericutes;c__RF3;o__ML615J-28	27.1912	1.84298e-07	9.48365e-07	4.55215e-05	2.98269e-05	5.66344e-06
k__Bacteria;p__Chloroflexi;c__Anaerolineae;o__Anaerolineales	25.998	3.41779e-07	1.72285e-06	8.44194e-05	1.30047e-05	0
k__Bacteria;p__Proteobacteria;c__Betaproteobacteria;o__Neisseriales	24.9357	5.9274e-07	2.92813e-06	0.000146407	0.000354589	0.0271889
k__Bacteria;p__Firmicutes;c__Clostridia;Other	23.3203	1.37148e-06	6.64225e-06	0.000338755	2.55865e-05	0
k__Bacteria;p__GN02;c__GKS2-174;o__	22.3076	2.32284e-06	1.10335e-05	0.000573742	0	0.000421746
k__Bacteria;p__Proteobacteria;c__Alphaproteobacteria;o__Rhodobacterales	21.0715	4.42455e-06	2.03177e-05	0.00109286	0.00230509	0.00118989
k__Bacteria;p__Proteobacteria;c__Gammaproteobacteria;o__Oceanospirillales	21.064	4.44192e-06	2.03177e-05	0.00109715	0.000695961	0.0172537
k__Bacteria;p__Fusobacteria;c__Fusobacteriia;o__Fusobacteriales	19.9842	7.8083e-06	3.50664e-05	0.00192865	0.000111687	0.000568417
k__Bacteria;p__Acidobacteria;c__DA052;o__Ellin6513	19.1416	1.21368e-05	5.3532e-05	0.00299779	5.91796e-06	4.41852e-07
k__Bacteria;p__Cyanobacteria;c__Oscillatoriophycideae;o__Chroococcales	19.0872	1.24882e-05	5.41156e-05	0.00308459	1.33055e-07	0.000363377
k__Bacteria;p__Planctomycetes;c__Planctomycetia;o__Pirellulales	18.0176	2.18871e-05	9.3209e-05	0.00540612	4.14339e-05	0
k__Bacteria;p__Lentisphaerae;c__[Lentisphaeria];o__Victivallales	17.76	2.50603e-05	0.000104913	0.00618989	0.000103049	2.93028e-05
k__Bacteria;p__Firmicutes;c__Bacilli;o__Gemellales	16.7136	4.34684e-05	0.000178945	0.0107367	4.09194e-06	0.000456825
k__Bacteria;p__Verrucomicrobia;c__Verrucomicrobiae;o__Verrucomicrobiales	16.0402	6.20118e-05	0.000251097	0.0153169	0.00690086	0.000523014
k__Bacteria;p__Proteobacteria;c__Betaproteobacteria;o__	15.6588	7.58576e-05	0.000302207	0.0187368	1.52239e-06	0.000221892
k__Bacteria;p__Cyanobacteria;c__Synechococcophycideae;o__Pseudanabaenales	15.0566	0.000104337	0.000409067	0.0257713	0	0.000121325
k__Bacteria;p__Proteobacteria;c__Deltaproteobacteria;o__Myxococcales	14.5192	0.000138741	0.000535453	0.034269	3.68322e-05	0.000313898
k__Bacteria;p__Proteobacteria;c__Deltaproteobacteria;o__Bdellovibrionales	14.2104	0.000163461	0.000621152	0.0403749	5.66938e-05	0.000570927
k__Bacteria;p__Proteobacteria;c__Gammaproteobacteria;o__Pasteurellales	12.7908	0.000348324	0.00126952	0.0860361	0.00137569	0.00092914
k__Bacteria;p__Proteobacteria;c__Deltaproteobacteria;o__	12.7845	0.000349505	0.00126952	0.0863276	5.42185e-05	0
k__Bacteria;p__Spirochaetes;c__Spirochaetes;Other	12.7845	0.000349505	0.00126952	0.0863276	7.3073e-06	0
k__Bacteria;p__GN02;c__BD1-5;o__	11.9152	0.000556774	0.00199309	0.137523	1.33055e-07	0.000206727
k__Bacteria;p__OD1;c__;o__	11.6746	0.000633592	0.00223567	0.156497	0	0.000151101
k__Bacteria;p__Proteobacteria;c__Betaproteobacteria;o__SBla14	11.2041	0.000816173	0.00283936	0.201595	0	0.000130166
k__Bacteria;p__OP11;c__OP11-4;o__	10.7367	0.00105033	0.00360321	0.259431	0	0.000356111
k__Bacteria;p__WPS-2;c__;o__	10.6683	0.00108989	0.0036877	0.269202	8.21067e-06	1.45204e-05
k__Bacteria;p__Actinobacteria;c__OPB41;o__	10.1937	0.00140919	0.00452039	0.34807	1.30036e-06	0
k__Bacteria;p__Bacteroidetes;c__VC2_1_Bac22;o__	10.1937	0.00140919	0.00452039	0.34807	4.35031e-06	0
k__Bacteria;p__Planctomycetes;c__Planctomycetia;o__Planctomycetales	10.1937	0.00140919	0.00452039	0.34807	2.71645e-06	0
k__Bacteria;p__Tenericutes;c__Mollicutes;o__Entomoplasmatales	10.1937	0.00140919	0.00452039	0.34807	1.47209e-06	0
k__Bacteria;p__Firmicutes;c__Clostridia;o__Thermoanaerobacterales	9.9943	0.00157025	0.00497246	0.387852	6.40928e-08	0.000151324
k__Bacteria;p__Proteobacteria;c__Deltaproteobacteria;o__MIZ46	9.63568	0.00190834	0.00596658	0.47136	3.24692e-06	0.000218475
k__Bacteria;p__OP11;c__OP11-3;o__	9.3528	0.00222645	0.00687417	0.549934	0	0.000174141
k__Bacteria;p__Proteobacteria;c__Alphaproteobacteria;o__BD7-3	9.00748	0.00268876	0.00819907	0.664125	1.53059e-05	7.44053e-07
k__Bacteria;p__Cyanobacteria;c__4C0d-2;o__MLE1-12	8.44532	0.00365984	0.0110242	0.90398	0	7.36665e-05
k__Bacteria;p__Proteobacteria;c__Deltaproteobacteria;o__FAC87	7.99605	0.00468794	0.0139509	1	0	0.000158195
k__Bacteria;p__Bacteroidetes;Other;Other	7.62001	0.00577242	0.0162021	1	9.61823e-07	0
k__Bacteria;p__Cyanobacteria;c__ML635J-21;o__	7.62001	0.00577242	0.0162021	1	7.01461e-06	0
k__Bacteria;p__Firmicutes;c__Clostridia;o__MBA08	7.62001	0.00577242	0.0162021	1	1.7906e-06	0
k__Bacteria;p__Proteobacteria;c__Deltaproteobacteria;o__Desulfuromonadales	7.62001	0.00577242	0.0162021	1	6.50626e-06	0
k__Bacteria;p__Proteobacteria;c__Gammaproteobacteria;o__34P16	7.62001	0.00577242	0.0162021	1	1.9661e-05	0
k__Bacteria;p__Nitrospirae;c__Nitrospira;o__Nitrospirales	7.10637	0.00768106	0.0213171	1	0	7.49576e-05
k__Bacteria;Other;Other;Other	6.77743	0.00923177	0.0252381	1	3.94639e-05	8.67013e-05
k__Bacteria;p__Proteobacteria;c__Gammaproteobacteria;o__Thiotrichales	6.76463	0.00929824	0.0252381	1	7.21469e-06	2.80778e-06
k__Bacteria;p__Fibrobacteres;c__Fibrobacteria;o__258ds10	6.66591	0.00982745	0.0263846	1	0	0.00016905
k__Bacteria;p__Proteobacteria;c__Deltaproteobacteria;o__Spirobacillales	6.23484	0.0125261	0.0330352	1	2.26069e-06	0.000192825
k__Bacteria;p__Acidobacteria;c__[Chloracidobacteria];o__PK29	6.22835	0.0125721	0.0330352	1	0	0.000207489
k__Bacteria;p__TM7;c__TM7-1;o__	5.88665	0.0152561	0.0396659	1	6.40928e-08	0.000264909
k__Bacteria;p__OP3;c__koll11;o__GIF10	5.79367	0.016084	0.0413828	1	0	3.08593e-05
k__Bacteria;p__Proteobacteria;c__Gammaproteobacteria;o__Alteromonadales	5.63098	0.0176457	0.044933	1	0.000234697	0.000263941
k__Bacteria;p__Proteobacteria;c__Gammaproteobacteria;o__Aeromonadales	5.40616	0.0200658	0.050574	1	0.000251706	0.000240461
k__Bacteria;p__OP3;c__BD4-9;o__	5.36185	0.020582	0.0508375	1	0	5.3749e-05
k__Bacteria;p__OP3;c__koll11;o__	5.36185	0.020582	0.0508375	1	0	6.65993e-05
k__Bacteria;p__Acidobacteria;c__Sva0725;o__Sva0725	5.06322	0.0244388	0.0586056	1	1.0632e-06	0
k__Bacteria;p__Actinobacteria;Other;Other	5.06322	0.0244388	0.0586056	1	7.964e-07	0
k__Bacteria;p__Tenericutes;c__Mollicutes;o__	5.06322	0.0244388	0.0586056	1	4.69992e-07	0
k__Bacteria;p__TM7;c__TM7-3;o__	4.71087	0.0299724	0.0711844	1	2.57224e-06	0.000180797
k__Bacteria;p__Armatimonadetes;c__Armatimonadia;o__Armatimonadales	4.52009	0.0334991	0.0786723	1	1.91539e-06	2.76196e-05
k__Bacteria;p__Acidobacteria;c__Holophagae;o__Holophagales	4.50671	0.0337622	0.0786723	1	0	4.8593e-05
k__Bacteria;p__[Thermi];c__Deinococci;o__Deinococcales	4.29245	0.038282	0.0883706	1	3.70462e-06	9.11191e-05
k__Bacteria;p__Bacteroidetes;c__At12OctB3;o__	4.16755	0.0412054	0.0934779	1	2.66109e-07	3.55037e-05
k__Bacteria;p__Firmicutes;c__Bacilli;o__Turicibacterales	4.16566	0.0412514	0.0934779	1	0.000733697	4.60678e-05
k__Bacteria;p__GN02;c__3BR-5F;o__	3.24498	0.0716427	0.159421	1	0	9.78087e-05
k__Bacteria;p__SR1;c__;o__	3.24498	0.0716427	0.159421	1	0	2.88718e-05
k__Bacteria;p__Synergistetes;c__Synergistia;o__Synergistales	3.22295	0.0726127	0.160137	1	5.06191e-05	4.07589e-05
k__Bacteria;p__Acidobacteria;c__Solibacteres;o__Solibacterales	3.17152	0.0749326	0.163791	1	9.47459e-06	0.000238015
k__Bacteria;p__Acidobacteria;c__[Chloracidobacteria];o__RB41	3.12843	0.0769378	0.166699	1	2.18552e-06	9.8707e-05
k__Bacteria;p__Proteobacteria;c__Betaproteobacteria;o__Ellin6067	2.93388	0.086739	0.185961	1	4.26206e-07	3.73357e-05
k__Bacteria;p__Chloroflexi;c__Anaerolineae;o__envOPS12	2.82992	0.0925228	0.185961	1	0	2.71016e-05
k__Bacteria;p__OD1;c__ABY1;o__	2.82992	0.0925228	0.185961	1	0	2.76466e-05
k__Bacteria;p__Planctomycetes;c__OM190;o__agg27	2.82992	0.0925228	0.185961	1	0	3.44849e-05
k__Bacteria;p__Proteobacteria;c__Gammaproteobacteria;o__Vibrionales	2.82992	0.0925228	0.185961	1	4.86052e-06	1.17733e-05
k__Bacteria;p__Proteobacteria;c__Alphaproteobacteria;o__Ellin329	2.79244	0.0947099	0.185961	1	3.09961e-06	1.57301e-05
k__Bacteria;p__AD3;c__JG37-AG-4;o__	2.52326	0.112179	0.185961	1	1.42069e-07	0
k__Bacteria;p__Acidobacteria;c__RB25;o__	2.52326	0.112179	0.185961	1	1.70903e-07	0
k__Bacteria;p__Acidobacteria;c__S035;o__	2.52326	0.112179	0.185961	1	1.70903e-07	0
k__Bacteria;p__Acidobacteria;c__TM1;o__	2.52326	0.112179	0.185961	1	3.97006e-07	0
k__Bacteria;p__Acidobacteria;c__iii1-8;o__32-20	2.52326	0.112179	0.185961	1	1.42069e-07	0
k__Bacteria;p__Acidobacteria;c__iii1-8;o__DS-18	2.52326	0.112179	0.185961	1	6.19329e-07	0
k__Bacteria;p__Bacteroidetes;c__[Rhodothermi];o__[Rhodothermales]	2.52326	0.112179	0.185961	1	1.85799e-06	0
k__Bacteria;p__Chlamydiae;c__Chlamydiia;o__Chlamydiales	2.52326	0.112179	0.185961	1	1.33055e-07	0
k__Bacteria;p__Chloroflexi;c__Anaerolineae;o__DRC31	2.52326	0.112179	0.185961	1	6.19329e-07	0
k__Bacteria;p__Chloroflexi;c__Chloroflexi;o__Herpetosiphonales	2.52326	0.112179	0.185961	1	6.40928e-08	0
k__Bacteria;p__Chloroflexi;c__Ktedonobacteria;o__JG30-KF-AS9	2.52326	0.112179	0.185961	1	2.84138e-07	0
k__Bacteria;p__Chloroflexi;c__Ktedonobacteria;o__TK10	2.52326	0.112179	0.185961	1	4.30839e-07	0
k__Bacteria;p__Cyanobacteria;c__4C0d-2;o__SM1D11	2.52326	0.112179	0.185961	1	2.21505e-07	0
k__Bacteria;p__Fibrobacteres;c__TG3;o__TG3-1	2.52326	0.112179	0.185961	1	1.33055e-07	0
k__Bacteria;p__Firmicutes;Other;Other	2.52326	0.112179	0.185961	1	2.84138e-07	0
k__Bacteria;p__GAL15;c__;o__	2.52326	0.112179	0.185961	1	2.84138e-07	0
k__Bacteria;p__Gemmatimonadetes;c__Gemmatimonadetes;o__Ellin5290	2.52326	0.112179	0.185961	1	2.21505e-07	0
k__Bacteria;p__OP11;c__WCHB1-64;o__	2.52326	0.112179	0.185961	1	1.33055e-07	0
k__Bacteria;p__OP9;c__JS1;o__BA021	2.52326	0.112179	0.185961	1	6.19329e-07	0
k__Bacteria;p__Proteobacteria;c__Alphaproteobacteria;o__Kiloniellales	2.52326	0.112179	0.185961	1	2.66109e-07	0
k__Bacteria;p__Proteobacteria;c__Betaproteobacteria;o__Hydrogenophilales	2.52326	0.112179	0.185961	1	6.19329e-07	0
k__Bacteria;p__Proteobacteria;c__Betaproteobacteria;o__Nitrosomonadales	2.52326	0.112179	0.185961	1	3.71598e-06	0
k__Bacteria;p__Proteobacteria;c__Deltaproteobacteria;Other	2.52326	0.112179	0.185961	1	3.9793e-07	0
k__Bacteria;p__Proteobacteria;c__TA18;o__PHOS-HD29	2.52326	0.112179	0.185961	1	1.1339e-07	0
k__Bacteria;p__Tenericutes;c__Mollicutes;Other	2.52326	0.112179	0.185961	1	1.28186e-07	0
k__Bacteria;p__Verrucomicrobia;c__Opitutae;Other	2.52326	0.112179	0.185961	1	6.19329e-07	0
k__Bacteria;p__Verrucomicrobia;c__Opitutae;o__Puniceicoccales	2.52326	0.112179	0.185961	1	2.05891e-07	0
k__Bacteria;p__Verrucomicrobia;c__Verruco-5;o__LD1-PB3	2.52326	0.112179	0.185961	1	1.85799e-06	0
k__Bacteria;p__Verrucomicrobia;c__[Methylacidiphilae];o__Methylacidiphilales	2.52326	0.112179	0.185961	1	3.9793e-07	0
k__Bacteria;p__Chlorobi;c__BSV26;o__C20	2.4176	0.119979	0.190351	1	0	5.60583e-05
k__Bacteria;p__Elusimicrobia;c__Elusimicrobia;o__IIb	2.4176	0.119979	0.190351	1	0	2.25642e-05
k__Bacteria;p__Gemmatimonadetes;c__Gemm-3;o__	2.4176	0.119979	0.190351	1	0	6.79015e-06
k__Bacteria;p__Spirochaetes;c__[Leptospirae];o__[Leptospirales]	2.4176	0.119979	0.190351	1	0	1.49333e-05
k__Bacteria;p__TM7;c__;o__	2.4176	0.119979	0.190351	1	0	5.52147e-05
k__Bacteria;p__[Thermi];c__Deinococci;o__Thermales	2.4176	0.119979	0.190351	1	0	4.2834e-05
k__Bacteria;p__Chloroflexi;c__Thermomicrobia;o__JG30-KF-CM45	2.41443	0.120222	0.190351	1	4.95463e-06	1.35436e-05
k__Bacteria;p__TM7;c__TM7-3;Other	2.15251	0.142337	0.223931	1	1.97147e-07	5.9347e-07
k__Bacteria;p__Chloroflexi;c__Gitt-GS-136;o__	2.00799	0.156473	0.235663	1	0	9.85898e-06
k__Bacteria;p__Elusimicrobia;c__Elusimicrobia;o__FAC88	2.00799	0.156473	0.235663	1	0	5.71002e-05
k__Bacteria;p__FCPU426;c__;o__	2.00799	0.156473	0.235663	1	0	3.26736e-05
k__Bacteria;p__Gemmatimonadetes;c__Gemmatimonadetes;Other	2.00799	0.156473	0.235663	1	0	6.98888e-05
k__Bacteria;p__Proteobacteria;c__;o__	2.00799	0.156473	0.235663	1	0	4.14518e-05
k__Bacteria;p__Proteobacteria;c__Gammaproteobacteria;o__Cardiobacteriales	2.00799	0.156473	0.235663	1	0	8.18825e-06
k__Bacteria;p__TM7;c__SC3;o__	2.00799	0.156473	0.235663	1	0	4.11689e-05
k__Bacteria;p__Planctomycetes;c__Phycisphaerae;o__WD2101	1.76914	0.183489	0.273104	1	5.60721e-07	8.02495e-06
k__Bacteria;p__Firmicutes;c__Bacilli;Other	1.76869	0.183544	0.273104	1	6.40928e-08	7.09802e-06
k__Bacteria;p__Actinobacteria;c__MB-A2-108;o__0319-7L14	1.60107	0.205752	0.302504	1	0	3.33685e-05
k__Bacteria;p__Elusimicrobia;c__Endomicrobia;o__	1.60107	0.205752	0.302504	1	0	4.169e-05
k__Bacteria;p__Proteobacteria;c__Gammaproteobacteria;o__Chromatiales	1.46303	0.226448	0.330962	1	4.13696e-06	2.3534e-05
k__Bacteria;p__Proteobacteria;c__Gammaproteobacteria;o__Legionellales	1.44736	0.228951	0.332653	1	1.25919e-05	0.000205917
k__Bacteria;p__Proteobacteria;c__Alphaproteobacteria;Other	1.40586	0.235744	0.34052	1	4.03532e-06	3.25011e-05
k__Bacteria;p__Proteobacteria;c__Betaproteobacteria;o__Rhodocyclales	1.27765	0.258336	0.370982	1	0.000135733	0.000442545
k__Bacteria;p__Chlorobi;c__OPB56;o__	1.22324	0.268725	0.371797	1	1.97147e-07	3.96327e-05
k__Bacteria;p__Chloroflexi;c__Chloroflexi;o__AKIW781	1.19683	0.273956	0.371797	1	0	3.36036e-06
k__Bacteria;p__Chloroflexi;c__TK10;o__AKYG885	1.19683	0.273956	0.371797	1	0	3.9698e-05
k__Bacteria;p__Cyanobacteria;c__4C0d-2;o__SM2F09	1.19683	0.273956	0.371797	1	0	2.63871e-06
k__Bacteria;p__NC10;c__12-24;o__Methylomirabiliales	1.19683	0.273956	0.371797	1	0	5.44106e-05
k__Bacteria;p__OP11;c__OP11-1;o__BB36	1.19683	0.273956	0.371797	1	0	6.48723e-06
k__Bacteria;p__Planctomycetes;c__C6;o__MVS-107	1.19683	0.273956	0.371797	1	0	3.9726e-06
k__Bacteria;p__Proteobacteria;c__Gammaproteobacteria;o__[Marinicellales]	1.19683	0.273956	0.371797	1	0	1.23049e-05
k__Bacteria;p__TM7;c__TM7-3;o__Blgi18	1.19683	0.273956	0.371797	1	0	3.19623e-05
k__Bacteria;p__Thermotogae;c__Thermotogae;o__Thermotogales	1.19683	0.273956	0.371797	1	0	2.62831e-06
k__Bacteria;p__Proteobacteria;c__Deltaproteobacteria;o__Syntrophobacterales	1.17703	0.277962	0.375173	1	1.17844e-06	0.000115447
k__Bacteria;p__Proteobacteria;c__Gammaproteobacteria;o__	1.12	0.289919	0.389185	1	1.13119e-05	1.17864e-05
k__Bacteria;p__Firmicutes;c__Bacilli;o__Lactobacillales	1.09956	0.294362	0.393013	1	0.0283798	0.0447983
k__Bacteria;p__TM7;c__TM7-3;o__EW055	1.05343	0.304718	0.404652	1	1.06444e-06	1.16712e-05
k__Bacteria;p__Proteobacteria;Other;Other	0.914619	0.338892	0.445246	1	7.52384e-07	1.41491e-06
k__Bacteria;p__Proteobacteria;c__Deltaproteobacteria;o__Desulfobacterales	0.914619	0.338892	0.445246	1	1.83585e-05	1.28858e-05
k__Bacteria;p__Proteobacteria;c__Betaproteobacteria;o__MND1	0.840541	0.359242	0.463279	1	2.18824e-05	1.30992e-05
k__Bacteria;p__Proteobacteria;c__Gammaproteobacteria;o__Methylococcales	0.83886	0.359723	0.463279	1	2.65499e-05	6.36599e-05
k__Bacteria;p__Chloroflexi;c__Anaerolineae;o__Caldilineales	0.795251	0.372517	0.463279	1	0	6.32307e-07
k__Bacteria;p__Chloroflexi;c__C0119;o__	0.795251	0.372517	0.463279	1	0	1.87931e-06
k__Bacteria;p__Chloroflexi;c__S085;o__	0.795251	0.372517	0.463279	1	0	8.12593e-05
k__Bacteria;p__Firmicutes;c__Clostridia;o__OPB54	0.795251	0.372517	0.463279	1	0	8.93529e-06
k__Bacteria;p__Gemmatimonadetes;c__Gemmatimonadetes;o__C114	0.795251	0.372517	0.463279	1	0	2.6084e-06
k__Bacteria;p__OP3;c__;o__	0.795251	0.372517	0.463279	1	0	2.43694e-06
k__Bacteria;p__TM6;c__SJA-4;o__	0.795251	0.372517	0.463279	1	0	9.07443e-06
k__Bacteria;p__TM7;Other;Other	0.795251	0.372517	0.463279	1	0	1.6622e-05
k__Bacteria;p__Actinobacteria;c__Acidimicrobiia;o__Acidimicrobiales	0.792818	0.373249	0.463279	1	5.47983e-05	0.00014823
k__Bacteria;p__Actinobacteria;c__Thermoleophilia;o__Solirubrobacterales	0.780677	0.376934	0.465514	1	6.25943e-06	8.4485e-05
k__Bacteria;p__Acidobacteria;c__Acidobacteria-5;o__	0.726409	0.39405	0.481833	1	1.42069e-07	8.64918e-05
k__Bacteria;p__Chloroflexi;c__Chloroflexi;o__[Roseiflexales]	0.726409	0.39405	0.481833	1	1.33055e-07	1.55898e-05
k__Bacteria;p__Proteobacteria;c__Alphaproteobacteria;o__Rickettsiales	0.703255	0.401692	0.488758	1	0.000750301	0.00116312
k__Bacteria;p__Verrucomicrobia;c__Opitutae;o__Opitutales	0.645421	0.421755	0.510654	1	1.27033e-06	2.46178e-05
k__Bacteria;p__Verrucomicrobia;c__[Spartobacteria];o__[Chthoniobacterales]	0.608549	0.435334	0.524525	1	2.42629e-06	9.72867e-06
k__Bacteria;p__Planctomycetes;c__Phycisphaerae;o__Phycisphaerales	0.431517	0.511246	0.610936	1	1.28186e-07	2.09034e-05
k__Bacteria;p__Planctomycetes;c__Planctomycetia;o__Gemmatales	0.42998	0.511999	0.610936	1	1.16958e-06	2.53778e-05
k__Bacteria;p__Actinobacteria;c__Nitriliruptoria;o__Euzebyales	0.396313	0.528999	0.613441	1	0	7.23324e-07
k__Bacteria;p__Cyanobacteria;c__;o__	0.396313	0.528999	0.613441	1	0	6.03443e-06
k__Bacteria;p__Cyanobacteria;c__Nostocophycideae;o__Nostocales	0.396313	0.528999	0.613441	1	0	2.27458e-06
k__Bacteria;p__Firmicutes;c__Clostridia;o__SHA-98	0.396313	0.528999	0.613441	1	0	2.01148e-06
k__Bacteria;p__Gemmatimonadetes;c__Gemmatimonadetes;o__KD8-87	0.396313	0.528999	0.613441	1	0	5.14433e-06
k__Bacteria;p__Proteobacteria;c__Betaproteobacteria;o__Gallionellales	0.396313	0.528999	0.613441	1	0	5.31767e-07
k__Bacteria;p__FBP;c__;o__	0.31385	0.575327	0.664046	1	5.63893e-07	9.63175e-06
k__Bacteria;p__Proteobacteria;c__Betaproteobacteria;o__SC-I-84	0.202522	0.652693	0.749838	1	4.25549e-07	2.94665e-05
k__Bacteria;p__Planctomycetes;c__vadinHA49;o__DH61	0.186366	0.665959	0.759967	1	1.42069e-07	1.06078e-05
k__Bacteria;p__Proteobacteria;c__Betaproteobacteria;Other	0.184347	0.667663	0.759967	1	1.04684e-05	8.67397e-05
k__Bacteria;p__Acidobacteria;c__Acidobacteriia;o__Acidobacteriales	0.131293	0.717096	0.812489	1	8.54395e-06	9.56578e-05
k__Bacteria;p__Verrucomicrobia;c__[Pedosphaerae];o__[Pedosphaerales]	0.0755087	0.783479	0.88365	1	2.67441e-06	8.33415e-05
k__Bacteria;p__Cyanobacteria;c__Oscillatoriophycideae;o__Oscillatoriales	0.0397182	0.842033	0.945373	1	1.42368e-05	1.17059e-06
k__Bacteria;p__Proteobacteria;c__Betaproteobacteria;o__Thiobacterales	0.0364098	0.848672	0.948515	1	7.9586e-07	1.23718e-06
k__Bacteria;p__Actinobacteria;c__Thermoleophilia;o__Gaiellales	0.0302582	0.861906	0.958967	1	4.35743e-06	4.64916e-05
k__Bacteria;p__Cyanobacteria;c__Synechococcophycideae;o__Synechococcales	0.0261938	0.871428	0.960905	1	4.2291e-07	2.22207e-06
k__Bacteria;p__Gemmatimonadetes;c__Gemm-1;o__	0.0261938	0.871428	0.960905	1	1.42069e-07	3.96719e-05
k__Bacteria;p__Acidobacteria;c__Acidobacteria-6;o__iii1-15	0.0217287	0.882811	0.96913	1	1.3177e-05	0.000141939
k__Bacteria;p__Chloroflexi;c__Anaerolineae;o__SBR1031	0.000281115	0.986623	1	1	7.15907e-07	1.57026e-05
k__Bacteria;p__Gemmatimonadetes;c__Gemmatimonadetes;o__Gemmatimonadales	0.000281115	0.986623	1	1	3.94295e-07	6.50813e-06
k__Bacteria;p__Armatimonadetes;c__[Fimbriimonadia];o__[Fimbriimonadales]	0.00012494	0.991082	1	1	3.35804e-06	2.19521e-05
k__Bacteria;p__Cyanobacteria;Other;Other	3.1235e-05	0.995541	1	1	2.74343e-06	3.17752e-05
k__Bacteria;p__;c__;o__	nan	nan	1	nan	0	0
k__Bacteria;p__Acidobacteria;c__Acidobacteria-6;o__CCU21	nan	nan	1	nan	0	0
k__Bacteria;p__Actinobacteria;c__Rubrobacteria;o__Rubrobacterales	nan	nan	1	nan	0	0
k__Bacteria;p__Chlorobi;c__;o__	nan	nan	1	nan	0	0
k__Bacteria;p__Chloroflexi;c__Anaerolineae;o__CFB-26	nan	nan	1	nan	0	0
k__Bacteria;p__Chloroflexi;c__Anaerolineae;o__H39	nan	nan	1	nan	0	0
k__Bacteria;p__Chloroflexi;c__Dehalococcoidetes;o__	nan	nan	1	nan	0	0
k__Bacteria;p__Chloroflexi;c__Dehalococcoidetes;o__GIF9	nan	nan	1	nan	0	0
k__Bacteria;p__GN02;Other;Other	nan	nan	1	nan	0	0
k__Bacteria;p__GN02;c__BB34;o__	nan	nan	1	nan	0	0
k__Bacteria;p__Kazan-3B-28;c__;o__	nan	nan	1	nan	0	0
k__Bacteria;p__OP3;c__PBS-25;o__	nan	nan	1	nan	0	0
k__Bacteria;p__Planctomycetes;c__Pla4;o__	nan	nan	1	nan	0	0
k__Bacteria;p__Planctomycetes;c__vadinHA49;o__PHOS-HE93	nan	nan	1	nan	0	0
k__Bacteria;p__Spirochaetes;c__Spirochaetes;o__	nan	nan	1	nan	0	0
k__Bacteria;p__TM6;c__SBRH58;o__	nan	nan	1	nan	0	0
k__Bacteria;p__TM6;c__SJA-4;o__S1198	nan	nan	1	nan	0	0
k__Bacteria;p__TM7;c__TM7-3;o__I025	nan	nan	1	nan	0	0

## Sheet: Vertebrate_Invertebrate_Family
OTU	Test-Statistic	P	FDR_P	Bonferroni_P	Vertebrate_mean	Invertebrate_mean
k__Bacteria;p__Tenericutes;c__Mollicutes;o__RF39;f__	238.183	9.79056e-54	4.57219e-51	4.57219e-51	0.00846732	8.90752e-05
k__Bacteria;p__Proteobacteria;c__Deltaproteobacteria;o__Desulfovibrionales;f__Desulfovibrionaceae	232.488	1.70888e-52	3.99022e-50	7.98045e-50	0.00601956	4.28391e-05
k__Bacteria;p__Cyanobacteria;c__4C0d-2;o__YS2;f__	208.325	3.18602e-47	4.95957e-45	1.48787e-44	0.00321663	1.73703e-05
k__Bacteria;p__Firmicutes;c__Clostridia;o__Clostridiales;f__	185.257	3.44815e-42	4.02571e-40	1.61029e-39	0.150295	0.00246485
k__Bacteria;p__Actinobacteria;c__Actinobacteria;o__Actinomycetales;f__Propionibacteriaceae	179.709	5.60886e-41	5.23868e-39	2.61934e-38	4.18935e-05	0.0238043
k__Bacteria;p__Actinobacteria;c__Actinobacteria;o__Actinomycetales;f__Corynebacteriaceae	179.306	6.86909e-41	5.34644e-39	3.20786e-38	1.89669e-05	0.0169073
k__Bacteria;p__Bacteroidetes;c__Bacteroidia;o__Bacteroidales;f__S24-7	165.274	7.96926e-38	5.31663e-36	3.72164e-35	0.245061	0.00141371
k__Bacteria;p__Actinobacteria;c__Actinobacteria;o__Actinomycetales;f__Micrococcaceae	163.589	1.86009e-37	1.08583e-35	8.68662e-35	0.00015362	0.0109991
k__Bacteria;p__Firmicutes;c__Clostridia;o__Clostridiales;f__Lachnospiraceae	159.972	1.14738e-36	5.95362e-35	5.35826e-34	0.0955729	0.00707289
k__Bacteria;p__Bacteroidetes;c__Bacteroidia;o__Bacteroidales;Other	157.035	5.02919e-36	2.34863e-34	2.34863e-33	0.0047589	5.11677e-05
k__Bacteria;p__Proteobacteria;c__Gammaproteobacteria;o__Pseudomonadales;f__Pseudomonadaceae	155.752	9.59294e-36	4.07264e-34	4.4799e-33	0.000829077	0.0460594
k__Bacteria;p__Firmicutes;c__Clostridia;o__Clostridiales;f__Veillonellaceae	155.543	1.06523e-35	4.14552e-34	4.97462e-33	0.0396967	0.00128806
k__Bacteria;p__Firmicutes;c__Clostridia;o__Clostridiales;Other	152.813	4.20822e-35	1.51172e-33	1.96524e-32	0.00587193	0.000234958
k__Bacteria;p__Tenericutes;c__Mollicutes;o__Anaeroplasmatales;f__Anaeroplasmataceae	149.868	1.85287e-34	6.18065e-33	8.65291e-32	0.00242141	7.77788e-06
k__Bacteria;p__Tenericutes;c__Mollicutes;o__Mycoplasmatales;f__Mycoplasmataceae	147.921	4.93713e-34	1.53709e-32	2.30564e-31	0.00748056	2.79752e-05
k__Bacteria;p__Proteobacteria;c__Betaproteobacteria;o__Burkholderiales;f__Comamonadaceae	146.989	7.89282e-34	2.30372e-32	3.68595e-31	0.00494496	0.100227
k__Bacteria;p__TM7;c__TM7-3;o__CW040;f__F16	146.612	9.54173e-34	2.62117e-32	4.45599e-31	0.00818105	0.000446701
k__Bacteria;p__Deferribacteres;c__Deferribacteres;o__Deferribacterales;f__Deferribacteraceae	142.029	9.58604e-33	2.48705e-31	4.47668e-30	0.00606816	0
k__Bacteria;p__Proteobacteria;c__Epsilonproteobacteria;o__Campylobacterales;f__Helicobacteraceae	136.804	1.3311e-31	3.2717e-30	6.21623e-29	0.0268057	0.000197182
k__Bacteria;p__Proteobacteria;c__Alphaproteobacteria;o__Rhizobiales;f__Methylobacteriaceae	135.552	2.49978e-31	5.83699e-30	1.1674e-28	4.90559e-05	0.0777704
k__Bacteria;p__Spirochaetes;c__Spirochaetes;o__Spirochaetales;f__Spirochaetaceae	128.289	9.70145e-30	2.15742e-28	4.53058e-27	0.0225834	0.000145414
k__Bacteria;p__Firmicutes;c__Clostridia;o__Clostridiales;f__Ruminococcaceae	126.953	1.9023e-29	4.03806e-28	8.88373e-27	0.086076	0.0163011
k__Bacteria;p__Firmicutes;c__Bacilli;o__Bacillales;f__Staphylococcaceae	125.162	4.69119e-29	9.52515e-28	2.19079e-26	0.000588006	0.0042587
k__Bacteria;p__Firmicutes;c__Erysipelotrichi;o__Erysipelotrichales;f__Erysipelotrichaceae	117.365	2.38754e-27	4.64576e-26	1.11498e-24	0.0507596	0.000885546
k__Bacteria;p__Proteobacteria;c__Betaproteobacteria;o__Burkholderiales;f__Oxalobacteraceae	107.381	3.6726e-25	6.86042e-24	1.71511e-22	0.00105202	0.0106717
k__Bacteria;p__Bacteroidetes;c__Flavobacteriia;o__Flavobacteriales;f__[Weeksellaceae]	107.166	4.09369e-25	7.35289e-24	1.91175e-22	0.00770554	0.0376466
k__Bacteria;p__Bacteroidetes;c__Bacteroidia;o__Bacteroidales;f__Prevotellaceae	104.421	1.63591e-24	2.82951e-23	7.63968e-22	0.0345267	0.00123835
k__Bacteria;p__Proteobacteria;c__Gammaproteobacteria;o__Pseudomonadales;f__Moraxellaceae	103.69	2.36556e-24	3.94542e-23	1.10472e-21	0.0219007	0.0855045
k__Bacteria;p__Proteobacteria;c__Alphaproteobacteria;o__Sphingomonadales;f__Sphingomonadaceae	103.159	3.09248e-24	4.97996e-23	1.44419e-21	0.00332151	0.0065342
k__Bacteria;p__Firmicutes;c__Clostridia;o__Clostridiales;f__[Mogibacteriaceae]	102.577	4.14995e-24	6.46009e-23	1.93803e-21	0.0061867	0.000156906
k__Bacteria;p__Spirochaetes;c__Spirochaetes;o__Sphaerochaetales;f__Sphaerochaetaceae	102.199	5.02051e-24	7.56316e-23	2.34458e-21	0.00525	0
k__Bacteria;p__Proteobacteria;c__Alphaproteobacteria;o__;f__	97.3561	5.7916e-23	8.45211e-22	2.70468e-20	0.000857808	4.71063e-05
k__Bacteria;p__Verrucomicrobia;c__Opitutae;o__HA64;f__	95.8624	1.23152e-22	1.74279e-21	5.75121e-20	0.00041777	0
k__Bacteria;p__Firmicutes;c__Clostridia;o__Clostridiales;f__Peptococcaceae	91.6669	1.02564e-21	1.40874e-20	4.78972e-19	0.000415483	4.88811e-05
k__Bacteria;p__Bacteroidetes;c__Bacteroidia;o__Bacteroidales;f__[Paraprevotellaceae]	91.4908	1.12115e-21	1.49593e-20	5.23576e-19	0.00929432	0.000219966
k__Bacteria;p__Bacteroidetes;c__Bacteroidia;o__Bacteroidales;f__Rikenellaceae	90.9233	1.49353e-21	1.93744e-20	6.97477e-19	0.00416477	0.000990821
k__Bacteria;p__Proteobacteria;c__Gammaproteobacteria;o__Enterobacteriales;f__Enterobacteriaceae	89.2057	3.55827e-21	4.49112e-20	1.66171e-18	0.00562499	0.0628754
k__Bacteria;p__Firmicutes;c__Clostridia;o__Clostridiales;f__[Tissierellaceae]	82.7495	9.31412e-20	1.14466e-18	4.34969e-17	5.00405e-05	0.00125851
k__Bacteria;p__Proteobacteria;c__Alphaproteobacteria;o__Rhodospirillales;f__Acetobacteraceae	82.5385	1.03634e-19	1.24095e-18	4.83969e-17	2.97393e-05	0.26599
k__Bacteria;p__Proteobacteria;c__Betaproteobacteria;o__Procabacteriales;f__Procabacteriaceae	80.4527	2.97748e-19	3.47621e-18	1.39048e-16	1.40522e-06	0.00233299
k__Bacteria;p__Bacteroidetes;c__Bacteroidia;o__Bacteroidales;f__[Odoribacteraceae]	79.8247	4.09141e-19	4.66021e-18	1.91069e-16	0.00319559	0.000147313
k__Bacteria;p__Firmicutes;c__Bacilli;o__Lactobacillales;f__Streptococcaceae	77.9955	1.03278e-18	1.14835e-17	4.82306e-16	0.00227482	0.00644522
k__Bacteria;p__Proteobacteria;c__Alphaproteobacteria;o__Rickettsiales;f__	77.6678	1.21915e-18	1.32406e-17	5.69344e-16	0.000733541	0.000234458
k__Bacteria;p__Elusimicrobia;c__Elusimicrobia;o__Elusimicrobiales;f__Elusimicrobiaceae	76.0037	2.83129e-18	3.00503e-17	1.32221e-15	0.000522281	1.5353e-05
k__Bacteria;p__Proteobacteria;c__Gammaproteobacteria;o__Xanthomonadales;f__Xanthomonadaceae	75.8249	3.09964e-18	3.21674e-17	1.44753e-15	0.00327325	0.0112897
k__Bacteria;p__Actinobacteria;c__Actinobacteria;o__Actinomycetales;f__Microbacteriaceae	74.7829	5.25417e-18	5.33413e-17	2.4537e-15	0.00027156	0.00556519
k__Bacteria;p__OD1;c__ZB2;o__;f__	73.1028	1.23067e-17	1.22282e-16	5.74724e-15	0	0.00118226
k__Bacteria;p__Bacteroidetes;c__Sphingobacteriia;o__Sphingobacteriales;f__Sphingobacteriaceae	72.6458	1.5514e-17	1.50938e-16	7.24504e-15	0.00410519	0.00815401
k__Bacteria;p__Firmicutes;c__Bacilli;o__Bacillales;f__Bacillaceae	70.91	3.73894e-17	3.56344e-16	1.74608e-14	0.000114831	0.0221048
k__Bacteria;p__Verrucomicrobia;c__Verruco-5;o__WCHB1-41;f__RFP12	65.4021	6.10736e-16	5.70428e-15	2.85214e-13	0.000735915	0
k__Bacteria;p__Proteobacteria;c__Alphaproteobacteria;o__RF32;f__	62.6228	2.50336e-15	2.29229e-14	1.16907e-12	0.00065416	2.32814e-05
k__Bacteria;p__Tenericutes;c__Mollicutes;o__Acholeplasmatales;f__Acholeplasmataceae	62.4652	2.71197e-15	2.43556e-14	1.26649e-12	0.000568584	0
k__Bacteria;p__Firmicutes;c__Bacilli;o__Lactobacillales;f__Aerococcaceae	59.88	1.00821e-14	8.88371e-14	4.70836e-12	6.14199e-05	0.00117825
k__Bacteria;p__Bacteroidetes;c__Flavobacteriia;o__Flavobacteriales;f__Flavobacteriaceae	58.9506	1.61677e-14	1.39821e-13	7.55034e-12	0.00576886	0.00334153
k__Bacteria;p__Proteobacteria;c__Gammaproteobacteria;o__Pseudomonadales;Other	58.6642	1.87013e-14	1.58791e-13	8.7335e-12	1.02722e-06	0.00105449
k__Bacteria;p__Actinobacteria;c__Actinobacteria;o__Actinomycetales;f__Actinomycetaceae	55.6432	8.68923e-14	7.2462e-13	4.05787e-11	3.95627e-06	0.00127806
k__Bacteria;p__Proteobacteria;c__Gammaproteobacteria;o__Aeromonadales;f__Succinivibrionaceae	55.535	9.181e-14	7.52198e-13	4.28753e-11	0.000245292	4.39136e-07
k__Bacteria;p__Spirochaetes;c__[Brachyspirae];o__[Brachyspirales];f__Brachyspiraceae	50.9094	9.67275e-13	7.78823e-12	4.51717e-10	0.00160978	0
k__Bacteria;p__Proteobacteria;c__Alphaproteobacteria;o__Rhizobiales;f__	50.058	1.49265e-12	1.18147e-11	6.97069e-10	1.10027e-05	0.00110429
k__Bacteria;p__Actinobacteria;c__Coriobacteriia;o__Coriobacteriales;f__Coriobacteriaceae	49.4435	2.04166e-12	1.58909e-11	9.53454e-10	0.00932242	0.000584109
k__Bacteria;p__Proteobacteria;c__Betaproteobacteria;o__Methylophilales;f__Methylophilaceae	48.8406	2.77633e-12	2.12549e-11	1.29655e-09	1.27111e-05	0.000853512
k__Bacteria;p__Fibrobacteres;c__Fibrobacteria;o__Fibrobacterales;f__Fibrobacteraceae	48.0679	4.11721e-12	3.10119e-11	1.92274e-09	0.00110866	0
k__Bacteria;p__Bacteroidetes;c__Bacteroidia;o__Bacteroidales;f__RF16	47.2237	6.3329e-12	4.69439e-11	2.95746e-09	0.00210355	1.9093e-05
k__Bacteria;p__Bacteroidetes;c__Bacteroidia;o__Bacteroidales;f__	44.9007	2.07286e-11	1.51254e-10	9.68027e-09	0.0134367	0.000353544
k__Bacteria;p__Firmicutes;c__Bacilli;o__Bacillales;Other	43.7025	3.82291e-11	2.74661e-10	1.7853e-08	5.02339e-06	0.000224141
k__Archaea;p__Euryarchaeota;c__Methanobacteria;o__Methanobacteriales;f__Methanobacteriaceae	42.4406	7.28599e-11	5.07845e-10	3.40256e-08	0.000101078	0
k__Bacteria;p__Bacteroidetes;c__Bacteroidia;o__Bacteroidales;f__p-2534-18B5	42.4406	7.28599e-11	5.07845e-10	3.40256e-08	0.000776665	0
k__Bacteria;p__Proteobacteria;c__Alphaproteobacteria;o__Caulobacterales;f__Caulobacteraceae	42.3859	7.49279e-11	5.14578e-10	3.49913e-08	0.00312101	0.00153255
k__Bacteria;p__Firmicutes;c__Bacilli;o__Bacillales;f__Paenibacillaceae	42.0914	8.71052e-11	5.89538e-10	4.06781e-08	0.000165768	0.0168373
k__Bacteria;p__Bacteroidetes;c__[Saprospirae];o__[Saprospirales];f__Chitinophagaceae	40.9199	1.58595e-10	1.05805e-09	7.40638e-08	0.00197441	0.00148401
k__Bacteria;p__Proteobacteria;c__Alphaproteobacteria;o__Rhizobiales;f__Bradyrhizobiaceae	40.3255	2.1498e-10	1.41402e-09	1.00396e-07	1.11415e-05	0.0006805
k__Bacteria;p__Proteobacteria;c__Alphaproteobacteria;o__Rickettsiales;f__mitochondria	40.152	2.34954e-10	1.52393e-09	1.09723e-07	1.39282e-05	0.000840032
k__Bacteria;p__Proteobacteria;c__Gammaproteobacteria;Other;Other	38.5097	5.44828e-10	3.48541e-09	2.54435e-07	7.62097e-05	0.000619702
k__Bacteria;p__Proteobacteria;c__Betaproteobacteria;o__Burkholderiales;f__Burkholderiaceae	35.8655	2.1142e-09	1.33423e-08	9.87332e-07	1.00054e-05	0.00239656
k__Bacteria;p__Verrucomicrobia;c__Opitutae;o__[Cerasicoccales];f__[Cerasicoccaceae]	35.6297	2.38625e-09	1.48584e-08	1.11438e-06	9.63694e-05	1.34371e-05
k__Bacteria;p__OD1;c__SM2F11;o__;f__	35.1444	3.06133e-09	1.88111e-08	1.42964e-06	0	0.000431933
k__Archaea;p__Euryarchaeota;c__Thermoplasmata;o__E2;f__[Methanomassiliicoccaceae]	34.1379	5.13413e-09	3.03499e-08	2.39764e-06	2.8399e-05	0
k__Bacteria;p__Lentisphaerae;c__[Lentisphaeria];o__Z20;f__R4-45B	34.1379	5.13413e-09	3.03499e-08	2.39764e-06	0.000366496	0
k__Bacteria;p__Tenericutes;c__Mollicutes;o__Acholeplasmatales;Other	34.1379	5.13413e-09	3.03499e-08	2.39764e-06	0.000148906	0
k__Bacteria;p__Actinobacteria;c__Actinobacteria;o__Bifidobacteriales;f__Bifidobacteriaceae	31.87	1.64847e-08	9.62295e-08	7.69836e-06	0.000783362	4.474e-05
k__Bacteria;p__Bacteroidetes;c__Cytophagia;o__Cytophagales;f__Cytophagaceae	30.5184	3.30711e-08	1.90669e-07	1.54442e-05	0.00380018	0.00121846
k__Bacteria;p__Firmicutes;c__Bacilli;o__Lactobacillales;Other	29.6997	5.04422e-08	2.87274e-07	2.35565e-05	1.23682e-05	7.01308e-07
k__Bacteria;p__Proteobacteria;c__Deltaproteobacteria;o__GMD14H09;f__	28.6934	8.4793e-08	4.77088e-07	3.95983e-05	9.16872e-05	0
k__Bacteria;p__Tenericutes;c__RF3;o__ML615J-28;f__	27.1912	1.84298e-07	1.02461e-06	8.6067e-05	2.98269e-05	5.66344e-06
k__Bacteria;p__Chloroflexi;c__Anaerolineae;o__Anaerolineales;f__Anaerolinaceae	25.998	3.41779e-07	1.87777e-06	0.000159611	1.30047e-05	0
k__Bacteria;p__Proteobacteria;c__Betaproteobacteria;o__Neisseriales;f__Neisseriaceae	24.9357	5.9274e-07	3.21871e-06	0.000276809	0.000354589	0.0271889
k__Bacteria;p__Bacteroidetes;c__Bacteroidia;o__Bacteroidales;f__Bacteroidaceae	24.9049	6.02296e-07	3.23301e-06	0.000281272	0.00538794	0.0116187
k__Bacteria;p__Firmicutes;c__Bacilli;o__Lactobacillales;f__Leuconostocaceae	24.7921	6.38593e-07	3.38889e-06	0.000298223	0.000557029	4.69556e-05
k__Bacteria;p__Actinobacteria;c__Actinobacteria;o__Actinomycetales;f__Jonesiaceae	23.3203	1.37148e-06	7.11644e-06	0.000640479	0.000528566	0
k__Bacteria;p__Firmicutes;c__Clostridia;Other;Other	23.3203	1.37148e-06	7.11644e-06	0.000640479	2.55865e-05	0
k__Bacteria;p__Firmicutes;c__Clostridia;o__Clostridiales;f__Clostridiaceae	22.9451	1.66697e-06	8.55469e-06	0.000778477	0.00316077	0.000988251
k__Bacteria;p__Proteobacteria;c__Gammaproteobacteria;o__Oceanospirillales;f__Halomonadaceae	22.5142	2.08592e-06	1.05883e-05	0.000974125	0.000694427	0.0172537
k__Bacteria;p__GN02;c__GKS2-174;o__;f__	22.3076	2.32284e-06	1.16642e-05	0.00108477	0	0.000421746
k__Bacteria;p__Actinobacteria;c__Actinobacteria;o__Actinomycetales;f__Geodermatophilaceae	20.697	5.38015e-06	2.6729e-05	0.00251253	0	0.000286453
k__Bacteria;p__Firmicutes;c__Clostridia;o__Clostridiales;f__Christensenellaceae	20.2777	6.69766e-06	3.29243e-05	0.00312781	0.00070912	6.78577e-05
k__Bacteria;p__Acidobacteria;c__DA052;o__Ellin6513;f__	19.1416	1.21368e-05	5.90405e-05	0.00566789	5.91796e-06	4.41852e-07
k__Bacteria;p__Firmicutes;c__Bacilli;o__Bacillales;f__Alicyclobacillaceae	18.5984	1.61357e-05	7.7684e-05	0.00753535	0	0.000266458
k__Bacteria;p__Actinobacteria;c__Actinobacteria;o__Actinomycetales;f__Nocardioidaceae	18.405	1.78592e-05	8.51046e-05	0.00834025	0.000166524	0.000380974
k__Bacteria;p__Planctomycetes;c__Planctomycetia;o__Pirellulales;f__Pirellulaceae	18.0176	2.18871e-05	0.000103245	0.0102213	4.14339e-05	0
k__Bacteria;p__Lentisphaerae;c__[Lentisphaeria];o__Victivallales;f__Victivallaceae	17.76	2.50603e-05	0.000117032	0.0117032	0.000103049	2.93028e-05
k__Bacteria;p__Proteobacteria;c__Alphaproteobacteria;o__Rhizobiales;f__Rhizobiaceae	17.5521	2.79546e-05	0.000129255	0.0130548	0.000748162	0.00245724
k__Bacteria;p__Firmicutes;c__Bacilli;o__Gemellales;f__Gemellaceae	16.7136	4.34684e-05	0.000199017	0.0202998	4.09194e-06	0.000456825
k__Bacteria;p__Bacteroidetes;c__Sphingobacteriia;o__Sphingobacteriales;f__	16.4773	4.92373e-05	0.000223241	0.0229938	9.37265e-06	0.000572869
k__Bacteria;p__Verrucomicrobia;c__Verrucomicrobiae;o__Verrucomicrobiales;f__Verrucomicrobiaceae	16.0402	6.20118e-05	0.000278457	0.0289595	0.00690086	0.000523014
k__Bacteria;p__Actinobacteria;c__Actinobacteria;o__Actinomycetales;f__Streptomycetaceae	15.9274	6.58189e-05	0.000292737	0.0307374	1.92278e-07	0.000283357
k__Bacteria;p__Proteobacteria;c__Betaproteobacteria;o__;f__	15.6588	7.58576e-05	0.000334203	0.0354255	1.52239e-06	0.000221892
k__Bacteria;p__Firmicutes;c__Clostridia;o__Clostridiales;f__Dehalobacteriaceae	15.3924	8.73382e-05	0.000377657	0.040787	4.26592e-05	0
k__Bacteria;p__Synergistetes;c__Synergistia;o__Synergistales;f__Synergistaceae	15.3924	8.73382e-05	0.000377657	0.040787	2.23265e-05	0
k__Bacteria;p__Proteobacteria;c__Alphaproteobacteria;o__Rhodospirillales;f__Rhodospirillaceae	15.2249	9.54349e-05	0.000408881	0.0445681	4.21701e-05	0.000723476
k__Bacteria;p__Proteobacteria;c__Alphaproteobacteria;o__Rhodobacterales;f__Rhodobacteraceae	14.8326	0.000117489	0.000498795	0.0548675	0.00230436	0.00101147
k__Bacteria;p__Proteobacteria;c__Epsilonproteobacteria;o__Campylobacterales;f__Campylobacteraceae	14.1535	0.00016848	0.00070883	0.0786801	0.000217344	0.000802784
k__Bacteria;p__Proteobacteria;c__Gammaproteobacteria;o__Methylococcales;f__	13.9795	0.000184816	0.000770618	0.0863092	2.65499e-05	4.74886e-07
k__Bacteria;p__Proteobacteria;c__Gammaproteobacteria;o__Pasteurellales;f__Pasteurellaceae	13.3173	0.000262963	0.00108155	0.122804	0.00137183	0.000677341
k__Bacteria;p__Bacteroidetes;c__Bacteroidia;o__Bacteroidales;f__Porphyromonadaceae	13.3098	0.000264018	0.00108155	0.123296	0.00298766	0.00249681
k__Bacteria;p__Proteobacteria;c__Gammaproteobacteria;o__Pasteurellales;f__	13.2301	0.000275496	0.00111875	0.128657	3.62236e-06	0.000251799
k__Bacteria;p__Cyanobacteria;c__Oscillatoriophycideae;o__Chroococcales;f__Xenococcaceae	13.1049	0.000294524	0.00118571	0.137543	0	0.000172102
k__Bacteria;p__Proteobacteria;c__Deltaproteobacteria;o__;f__	12.7845	0.000349505	0.00137159	0.163219	5.42185e-05	0
k__Bacteria;p__Proteobacteria;c__Gammaproteobacteria;o__Chromatiales;f__	12.7845	0.000349505	0.00137159	0.163219	2.8983e-06	0
k__Bacteria;p__Spirochaetes;c__Spirochaetes;Other;Other	12.7845	0.000349505	0.00137159	0.163219	7.3073e-06	0
k__Bacteria;p__Cyanobacteria;c__Synechococcophycideae;o__Pseudanabaenales;f__Pseudanabaenaceae	12.625	0.000380625	0.00148127	0.177752	0	9.28972e-05
k__Bacteria;p__Proteobacteria;c__Gammaproteobacteria;o__Alteromonadales;f__Shewanellaceae	12.438	0.000420676	0.0016236	0.196456	6.79281e-07	7.53293e-05
k__Bacteria;p__Proteobacteria;c__Deltaproteobacteria;o__Myxococcales;f__0319-6G20	12.1482	0.000491346	0.0018662	0.229459	0	0.000108253
k__Bacteria;p__Firmicutes;c__Bacilli;o__Lactobacillales;f__Carnobacteriaceae	12.1475	0.000491525	0.0018662	0.229542	3.07176e-06	0.000415736
k__Bacteria;p__GN02;c__BD1-5;o__;f__	11.9152	0.000556774	0.00209688	0.260013	1.33055e-07	0.000206727
k__Bacteria;p__Proteobacteria;c__Gammaproteobacteria;o__Alteromonadales;f__Alteromonadaceae	11.8837	0.000566285	0.00211564	0.264455	0.000225557	3.9563e-05
k__Bacteria;p__Firmicutes;c__Clostridia;o__Thermoanaerobacterales;f__Caldicellulosiruptoraceae	11.6746	0.000633592	0.00232982	0.295888	0	0.000123688
k__Bacteria;p__OD1;c__;o__;f__	11.6746	0.000633592	0.00232982	0.295888	0	0.000151101
k__Bacteria;p__Proteobacteria;c__Betaproteobacteria;o__SBla14;f__	11.2041	0.000816173	0.00297776	0.381153	0	0.000130166
k__Bacteria;p__OP11;c__OP11-4;o__;f__	10.7367	0.00105033	0.00380235	0.490504	0	0.000356111
k__Bacteria;p__WPS-2;c__;o__;f__	10.6683	0.00108989	0.00391521	0.508978	8.21067e-06	1.45204e-05
k__Bacteria;p__Proteobacteria;c__Deltaproteobacteria;o__Bdellovibrionales;f__Bdellovibrionaceae	10.5476	0.00116338	0.00414732	0.5433	1.89543e-05	0.000410373
k__Bacteria;p__Acidobacteria;c__Acidobacteriia;o__Acidobacteriales;f__Koribacteraceae	10.1937	0.00140919	0.00473448	0.658092	1.92581e-06	0
k__Bacteria;p__Actinobacteria;c__Actinobacteria;o__Actinomycetales;f__Dermacoccaceae	10.1937	0.00140919	0.00473448	0.658092	1.02451e-05	0
k__Bacteria;p__Actinobacteria;c__OPB41;o__;f__	10.1937	0.00140919	0.00473448	0.658092	1.30036e-06	0
k__Bacteria;p__Bacteroidetes;c__Flavobacteriia;o__Flavobacteriales;Other	10.1937	0.00140919	0.00473448	0.658092	1.99711e-06	0
k__Bacteria;p__Bacteroidetes;c__VC2_1_Bac22;o__;f__	10.1937	0.00140919	0.00473448	0.658092	4.35031e-06	0
k__Bacteria;p__Bacteroidetes;c__[Saprospirae];o__[Saprospirales];Other	10.1937	0.00140919	0.00473448	0.658092	1.80559e-06	0
k__Bacteria;p__Planctomycetes;c__Planctomycetia;o__Planctomycetales;f__Planctomycetaceae	10.1937	0.00140919	0.00473448	0.658092	2.71645e-06	0
k__Bacteria;p__Proteobacteria;c__Gammaproteobacteria;o__Thiotrichales;f__	10.1937	0.00140919	0.00473448	0.658092	1.96557e-06	0
k__Bacteria;p__Actinobacteria;c__Actinobacteria;o__Actinomycetales;f__Pseudonocardiaceae	9.99205	0.00157218	0.00524433	0.734207	2.46444e-07	8.925e-05
k__Bacteria;p__Proteobacteria;c__Deltaproteobacteria;o__MIZ46;f__	9.63568	0.00190834	0.00632053	0.891195	3.24692e-06	0.000218475
k__Bacteria;p__OP11;c__OP11-3;o__;f__	9.3528	0.00222645	0.00732221	1	0	0.000174141
k__Bacteria;p__Actinobacteria;c__Actinobacteria;o__Actinomycetales;f__	9.24112	0.0023664	0.00772804	1	6.4667e-06	0.000149072
k__Bacteria;p__Actinobacteria;c__Actinobacteria;o__Actinomycetales;f__Dermabacteraceae	9.05276	0.00262299	0.00850649	1	1.97346e-06	0.000193836
k__Bacteria;p__Fusobacteria;c__Fusobacteriia;o__Fusobacteriales;f__Leptotrichiaceae	9.00821	0.0026877	0.00860036	1	1.60701e-05	0.000215522
k__Bacteria;p__Proteobacteria;c__Alphaproteobacteria;o__BD7-3;f__	9.00748	0.00268876	0.00860036	1	1.53059e-05	7.44053e-07
k__Bacteria;p__Fusobacteria;c__Fusobacteriia;o__Fusobacteriales;f__	8.89756	0.00285552	0.00907161	1	0	0.00014132
k__Bacteria;p__Firmicutes;c__Bacilli;o__Lactobacillales;f__Lactobacillaceae	8.60842	0.00334612	0.0105584	1	0.024817	0.0345975
k__Bacteria;p__Actinobacteria;c__Actinobacteria;o__Actinomycetales;f__Mycobacteriaceae	8.55986	0.00343656	0.010771	1	8.07332e-07	0.000134871
k__Bacteria;p__Cyanobacteria;c__4C0d-2;o__MLE1-12;f__	8.44532	0.00365984	0.0113943	1	0	7.36665e-05
k__Bacteria;p__Firmicutes;c__Bacilli;o__Lactobacillales;f__Enterococcaceae	8.06992	0.00450062	0.0139191	1	0.000524284	0.0020612
k__Bacteria;p__Proteobacteria;c__Deltaproteobacteria;o__FAC87;f__	7.99605	0.00468794	0.0144031	1	0	0.000158195
k__Bacteria;p__Actinobacteria;c__Actinobacteria;o__Actinomycetales;f__Sanguibacteraceae	7.62001	0.00577242	0.0166402	1	1.75647e-06	0
k__Bacteria;p__Actinobacteria;c__Thermoleophilia;o__Solirubrobacterales;f__Conexibacteraceae	7.62001	0.00577242	0.0166402	1	1.26247e-06	0
k__Bacteria;p__Bacteroidetes;Other;Other;Other	7.62001	0.00577242	0.0166402	1	9.61823e-07	0
k__Bacteria;p__Cyanobacteria;c__ML635J-21;o__;f__	7.62001	0.00577242	0.0166402	1	7.01461e-06	0
k__Bacteria;p__Firmicutes;c__Clostridia;o__Clostridiales;f__SBYG_4172	7.62001	0.00577242	0.0166402	1	1.21718e-06	0
k__Bacteria;p__Firmicutes;c__Clostridia;o__MBA08;f__	7.62001	0.00577242	0.0166402	1	1.7906e-06	0
k__Bacteria;p__Proteobacteria;c__Alphaproteobacteria;o__Rhizobiales;f__Rhodobiaceae	7.62001	0.00577242	0.0166402	1	3.74359e-06	0
k__Bacteria;p__Proteobacteria;c__Gammaproteobacteria;o__34P16;f__	7.62001	0.00577242	0.0166402	1	1.9661e-05	0
k__Bacteria;p__Proteobacteria;c__Gammaproteobacteria;o__Vibrionales;Other	7.62001	0.00577242	0.0166402	1	2.72955e-06	0
k__Bacteria;p__Tenericutes;c__Mollicutes;o__Entomoplasmatales;f__Entomoplasmataceae	7.62001	0.00577242	0.0166402	1	9.59379e-07	0
k__Bacteria;p__Bacteroidetes;c__Bacteroidia;o__Bacteroidales;f__[Barnesiellaceae]	7.60416	0.00582339	0.0166842	1	2.48217e-06	0.0012087
k__Bacteria;p__Proteobacteria;c__Betaproteobacteria;o__Burkholderiales;f__Alcaligenaceae	7.44438	0.00636349	0.0181204	1	0.00246782	0.00152508
k__Bacteria;p__Actinobacteria;c__Actinobacteria;o__Actinomycetales;f__Sporichthyaceae	7.10637	0.00768106	0.0217397	1	0	2.83988e-05
k__Bacteria;Other;Other;Other;Other	6.77743	0.00923177	0.0259713	1	3.94639e-05	8.67013e-05
k__Bacteria;p__Proteobacteria;c__Alphaproteobacteria;o__Rhizobiales;f__Phyllobacteriaceae	6.71306	0.00957094	0.0267642	1	3.63417e-06	0.000165605
k__Bacteria;p__Fibrobacteres;c__Fibrobacteria;o__258ds10;f__	6.66591	0.00982745	0.027318	1	0	0.00016905
k__Bacteria;p__Proteobacteria;c__Gammaproteobacteria;o__Alteromonadales;f__OM60	6.60714	0.0101571	0.0280672	1	3.0756e-06	4.6282e-07
k__Bacteria;p__Actinobacteria;c__Actinobacteria;o__Actinomycetales;f__ACK-M1	6.32755	0.0118877	0.0326561	1	1.70903e-07	0.000107087
k__Bacteria;p__Proteobacteria;c__Deltaproteobacteria;o__Spirobacillales;f__	6.23484	0.0125261	0.0339374	1	2.26069e-06	0.000192825
k__Bacteria;p__Acidobacteria;c__[Chloracidobacteria];o__PK29;f__	6.22835	0.0125721	0.0339374	1	0	0.000207489
k__Bacteria;p__Cyanobacteria;c__Oscillatoriophycideae;o__Chroococcales;f__Microcystaceae	6.22835	0.0125721	0.0339374	1	0	5.52981e-05
k__Bacteria;p__Proteobacteria;c__Alphaproteobacteria;o__Sphingomonadales;f__	6.06627	0.0137787	0.0369808	1	0.000936443	1.22775e-05
k__Bacteria;p__TM7;c__TM7-1;o__;f__	5.88665	0.0152561	0.040712	1	6.40928e-08	0.000264909
k__Bacteria;p__OP3;c__koll11;o__GIF10;f__kpj58rc	5.79367	0.016084	0.0426774	1	0	3.08593e-05
k__Bacteria;p__Proteobacteria;c__Gammaproteobacteria;o__Alteromonadales;Other	5.3994	0.0201436	0.0531473	1	2.8855e-06	3.08706e-05
k__Bacteria;p__Proteobacteria;c__Gammaproteobacteria;o__Aeromonadales;f__Aeromonadaceae	5.38603	0.0202986	0.0532554	1	6.41382e-06	0.000240022
k__Bacteria;p__OP3;c__BD4-9;o__;f__	5.36185	0.020582	0.0533988	1	0	5.3749e-05
k__Bacteria;p__OP3;c__koll11;o__;f__	5.36185	0.020582	0.0533988	1	0	6.65993e-05
k__Bacteria;p__Acidobacteria;c__Sva0725;o__Sva0725;f__	5.06322	0.0244388	0.0591342	1	1.0632e-06	0
k__Bacteria;p__Actinobacteria;Other;Other;Other	5.06322	0.0244388	0.0591342	1	7.964e-07	0
k__Bacteria;p__Bacteroidetes;c__Bacteroidia;o__Bacteroidales;f__BS11	5.06322	0.0244388	0.0591342	1	5.39305e-07	0
k__Bacteria;p__Bacteroidetes;c__Cytophagia;o__Cytophagales;Other	5.06322	0.0244388	0.0591342	1	1.69168e-06	0
k__Bacteria;p__Chloroflexi;c__Anaerolineae;o__SBR1031;f__A4b	5.06322	0.0244388	0.0591342	1	7.15907e-07	0
k__Bacteria;p__Firmicutes;c__Clostridia;o__Clostridiales;f__EtOH8	5.06322	0.0244388	0.0591342	1	5.54245e-07	0
k__Bacteria;p__Proteobacteria;c__Alphaproteobacteria;o__Rickettsiales;f__Holosporaceae	5.06322	0.0244388	0.0591342	1	5.61449e-07	0
k__Bacteria;p__Proteobacteria;c__Deltaproteobacteria;o__Desulfuromonadales;f__Geobacteraceae	5.06322	0.0244388	0.0591342	1	3.12972e-07	0
k__Bacteria;p__Proteobacteria;c__Gammaproteobacteria;o__Alteromonadales;f__	5.06322	0.0244388	0.0591342	1	6.64039e-07	0
k__Bacteria;p__Proteobacteria;c__Gammaproteobacteria;o__Oceanospirillales;Other	5.06322	0.0244388	0.0591342	1	9.28914e-07	0
k__Bacteria;p__Proteobacteria;c__Gammaproteobacteria;o__Oceanospirillales;f__	5.06322	0.0244388	0.0591342	1	1.97147e-07	0
k__Bacteria;p__Proteobacteria;c__Gammaproteobacteria;o__Pasteurellales;Other	5.06322	0.0244388	0.0591342	1	2.34996e-07	0
k__Bacteria;p__Tenericutes;c__Mollicutes;o__;f__	5.06322	0.0244388	0.0591342	1	4.69992e-07	0
k__Bacteria;p__Actinobacteria;c__Actinobacteria;o__Actinomycetales;f__Intrasporangiaceae	4.97803	0.0256713	0.0617963	1	8.4648e-06	0.000193039
k__Bacteria;p__Proteobacteria;c__Gammaproteobacteria;o__Thiotrichales;f__Piscirickettsiaceae	4.89916	0.0268698	0.0643497	1	5.24912e-06	2.80778e-06
k__Bacteria;p__TM7;c__TM7-3;o__;f__	4.71087	0.0299724	0.0714138	1	2.57224e-06	0.000180797
k__Bacteria;p__Armatimonadetes;c__Armatimonadia;o__Armatimonadales;f__Armatimonadaceae	4.52009	0.0334991	0.0788348	1	1.91539e-06	2.76196e-05
k__Bacteria;p__Acidobacteria;c__Holophagae;o__Holophagales;f__Holophagaceae	4.50671	0.0337622	0.0788348	1	0	4.8593e-05
k__Bacteria;p__Firmicutes;c__Clostridia;o__Thermoanaerobacterales;f__Thermoanaerobacteraceae	4.50671	0.0337622	0.0788348	1	0	2.76366e-05
k__Bacteria;p__Proteobacteria;c__Gammaproteobacteria;o__Methylococcales;f__Crenotrichaceae	4.50671	0.0337622	0.0788348	1	0	6.3185e-05
k__Bacteria;p__Acidobacteria;c__Acidobacteria-6;o__iii1-15;f__RB40	4.29795	0.0381583	0.0886563	1	8.14213e-07	2.87624e-06
k__Bacteria;p__Bacteroidetes;c__At12OctB3;o__;f__	4.16755	0.0412054	0.0944333	1	2.66109e-07	3.55037e-05
k__Bacteria;p__Proteobacteria;c__Gammaproteobacteria;o__Alteromonadales;f__[Chromatiaceae]	4.16755	0.0412054	0.0944333	1	1.23866e-06	0.000113937
k__Bacteria;p__Firmicutes;c__Bacilli;o__Turicibacterales;f__Turicibacteraceae	4.16566	0.0412514	0.0944333	1	0.000733697	4.60678e-05
k__Bacteria;p__Cyanobacteria;c__Synechococcophycideae;o__Pseudanabaenales;f__	4.08335	0.0433077	0.0981782	1	0	2.84273e-05
k__Bacteria;p__Proteobacteria;c__Betaproteobacteria;o__Methylophilales;f__	4.08335	0.0433077	0.0981782	1	0	3.16901e-05
k__Bacteria;p__Fusobacteria;c__Fusobacteriia;o__Fusobacteriales;f__Fusobacteriaceae	4.0447	0.0443103	0.0999658	1	9.56166e-05	0.000211575
k__Bacteria;p__Actinobacteria;c__Actinobacteria;o__Actinomycetales;f__Brevibacteriaceae	3.85967	0.04946	0.111047	1	3.57961e-06	0.000172215
k__Bacteria;p__Firmicutes;c__Clostridia;o__Clostridiales;f__Peptostreptococcaceae	3.81841	0.0506922	0.113269	1	0.000160162	0.000192284
k__Bacteria;p__Proteobacteria;c__Gammaproteobacteria;o__Legionellales;f__Legionellaceae	3.77533	0.0520136	0.11512	1	1.05017e-06	7.40879e-05
k__Bacteria;p__[Thermi];c__Deinococci;o__Deinococcales;f__Deinococcaceae	3.77533	0.0520136	0.11512	1	1.2273e-06	8.08688e-05
k__Bacteria;p__Actinobacteria;c__Acidimicrobiia;o__Acidimicrobiales;f__C111	3.75026	0.0527992	0.116308	1	1.28186e-07	0.000110926
k__Bacteria;p__Nitrospirae;c__Nitrospira;o__Nitrospirales;f__0319-6A21	3.66278	0.0556407	0.121422	1	0	5.02879e-05
k__Bacteria;p__Proteobacteria;c__Alphaproteobacteria;o__Rhizobiales;f__Aurantimonadaceae	3.66278	0.0556407	0.121422	1	0	1.40763e-05
k__Bacteria;p__Proteobacteria;c__Alphaproteobacteria;o__Rhizobiales;f__Beijerinckiaceae	3.55375	0.059411	0.129046	1	2.18332e-06	0.000173618
k__Bacteria;p__Acidobacteria;c__Solibacteres;o__Solibacterales;f__[Bryobacteraceae]	3.32422	0.0682662	0.147594	1	1.60219e-06	9.01902e-05
k__Bacteria;p__Bacteroidetes;c__[Saprospirae];o__[Saprospirales];f__	3.27669	0.0702706	0.151228	1	5.68332e-06	0.000189945
k__Bacteria;p__GN02;c__3BR-5F;o__;f__	3.24498	0.0716427	0.152772	1	0	9.78087e-05
k__Bacteria;p__SR1;c__;o__;f__	3.24498	0.0716427	0.152772	1	0	2.88718e-05
k__Bacteria;p__Firmicutes;c__Clostridia;o__Clostridiales;f__Eubacteriaceae	3.15896	0.075511	0.160289	1	5.46782e-05	0.00014647
k__Bacteria;p__Proteobacteria;c__Alphaproteobacteria;o__Rhizobiales;Other	3.07335	0.0795855	0.168174	1	1.08857e-05	9.52439e-05
k__Bacteria;p__Elusimicrobia;c__Elusimicrobia;o__Elusimicrobiales;f__	2.93388	0.086739	0.181646	1	1.70903e-07	5.28864e-05
k__Bacteria;p__Proteobacteria;c__Betaproteobacteria;o__Ellin6067;f__	2.93388	0.086739	0.181646	1	4.26206e-07	3.73357e-05
k__Bacteria;p__Chloroflexi;c__Anaerolineae;o__envOPS12;f__	2.82992	0.0925228	0.183816	1	0	2.71016e-05
k__Bacteria;p__Nitrospirae;c__Nitrospira;o__Nitrospirales;f__FW	2.82992	0.0925228	0.183816	1	0	2.09775e-05
k__Bacteria;p__OD1;c__ABY1;o__;f__	2.82992	0.0925228	0.183816	1	0	2.76466e-05
k__Bacteria;p__Planctomycetes;c__OM190;o__agg27;f__	2.82992	0.0925228	0.183816	1	0	3.44849e-05
k__Bacteria;p__Proteobacteria;c__Alphaproteobacteria;o__Ellin329;f__	2.79244	0.0947099	0.183816	1	3.09961e-06	1.57301e-05
k__Bacteria;p__Proteobacteria;c__Alphaproteobacteria;o__Rhizobiales;f__Hyphomicrobiaceae	2.7075	0.0998773	0.183816	1	0.00038906	0.00019245
k__Bacteria;p__Proteobacteria;c__Gammaproteobacteria;o__Legionellales;f__	2.53632	0.111254	0.183816	1	2.66109e-07	3.71096e-05
k__Bacteria;p__AD3;c__JG37-AG-4;o__;f__	2.52326	0.112179	0.183816	1	1.42069e-07	0
k__Bacteria;p__Acidobacteria;c__RB25;o__;f__	2.52326	0.112179	0.183816	1	1.70903e-07	0
k__Bacteria;p__Acidobacteria;c__S035;o__;f__	2.52326	0.112179	0.183816	1	1.70903e-07	0
k__Bacteria;p__Acidobacteria;c__TM1;o__;f__	2.52326	0.112179	0.183816	1	3.97006e-07	0
k__Bacteria;p__Acidobacteria;c__iii1-8;o__32-20;f__	2.52326	0.112179	0.183816	1	1.42069e-07	0
k__Bacteria;p__Acidobacteria;c__iii1-8;o__DS-18;f__	2.52326	0.112179	0.183816	1	6.19329e-07	0
k__Bacteria;p__Actinobacteria;c__Acidimicrobiia;o__Acidimicrobiales;Other	2.52326	0.112179	0.183816	1	1.59666e-06	0
k__Bacteria;p__Actinobacteria;c__Acidimicrobiia;o__Acidimicrobiales;f__JdFBGBact	2.52326	0.112179	0.183816	1	7.85022e-06	0
k__Bacteria;p__Actinobacteria;c__Acidimicrobiia;o__Acidimicrobiales;f__wb1_P06	2.52326	0.112179	0.183816	1	3.56586e-05	0
k__Bacteria;p__Actinobacteria;c__Actinobacteria;o__Actinomycetales;f__Beutenbergiaceae	2.52326	0.112179	0.183816	1	1.70903e-07	0
k__Bacteria;p__Actinobacteria;c__Thermoleophilia;o__Solirubrobacterales;f__Patulibacteraceae	2.52326	0.112179	0.183816	1	1.33055e-07	0
k__Bacteria;p__Bacteroidetes;c__Bacteroidia;o__Bacteroidales;f__BA008	2.52326	0.112179	0.183816	1	2.47732e-06	0
k__Bacteria;p__Bacteroidetes;c__Bacteroidia;o__Bacteroidales;f__Marinilabiaceae	2.52326	0.112179	0.183816	1	1.11479e-05	0
k__Bacteria;p__Bacteroidetes;c__Bacteroidia;o__Bacteroidales;f__VC21_Bac22	2.52326	0.112179	0.183816	1	3.09665e-06	0
k__Bacteria;p__Bacteroidetes;c__[Rhodothermi];o__[Rhodothermales];f__[Balneolaceae]	2.52326	0.112179	0.183816	1	1.85799e-06	0
k__Bacteria;p__Chlamydiae;c__Chlamydiia;o__Chlamydiales;f__Waddliaceae	2.52326	0.112179	0.183816	1	1.33055e-07	0
k__Bacteria;p__Chloroflexi;c__Anaerolineae;o__DRC31;f__	2.52326	0.112179	0.183816	1	6.19329e-07	0
k__Bacteria;p__Chloroflexi;c__Chloroflexi;o__Herpetosiphonales;f__	2.52326	0.112179	0.183816	1	6.40928e-08	0
k__Bacteria;p__Chloroflexi;c__Ktedonobacteria;o__JG30-KF-AS9;f__	2.52326	0.112179	0.183816	1	2.84138e-07	0
k__Bacteria;p__Chloroflexi;c__Ktedonobacteria;o__TK10;f__	2.52326	0.112179	0.183816	1	4.30839e-07	0
k__Bacteria;p__Cyanobacteria;c__4C0d-2;o__SM1D11;f__	2.52326	0.112179	0.183816	1	2.21505e-07	0
k__Bacteria;p__Cyanobacteria;c__Oscillatoriophycideae;o__Chroococcales;Other	2.52326	0.112179	0.183816	1	1.33055e-07	0
k__Bacteria;p__Fibrobacteres;c__TG3;o__TG3-1;f__M1PL1-46	2.52326	0.112179	0.183816	1	1.33055e-07	0
k__Bacteria;p__Firmicutes;Other;Other;Other	2.52326	0.112179	0.183816	1	2.84138e-07	0
k__Bacteria;p__Firmicutes;c__Clostridia;o__Thermoanaerobacterales;Other	2.52326	0.112179	0.183816	1	6.40928e-08	0
k__Bacteria;p__GAL15;c__;o__;f__	2.52326	0.112179	0.183816	1	2.84138e-07	0
k__Bacteria;p__Gemmatimonadetes;c__Gemmatimonadetes;o__Ellin5290;f__	2.52326	0.112179	0.183816	1	2.21505e-07	0
k__Bacteria;p__Lentisphaerae;c__[Lentisphaeria];o__Z20;f__	2.52326	0.112179	0.183816	1	1.1339e-07	0
k__Bacteria;p__OP11;c__WCHB1-64;o__;f__	2.52326	0.112179	0.183816	1	1.33055e-07	0
k__Bacteria;p__OP9;c__JS1;o__BA021;f__	2.52326	0.112179	0.183816	1	6.19329e-07	0
k__Bacteria;p__Proteobacteria;c__Alphaproteobacteria;o__Caulobacterales;Other	2.52326	0.112179	0.183816	1	1.33055e-07	0
k__Bacteria;p__Proteobacteria;c__Alphaproteobacteria;o__Kiloniellales;f__	2.52326	0.112179	0.183816	1	2.66109e-07	0
k__Bacteria;p__Proteobacteria;c__Betaproteobacteria;o__Hydrogenophilales;f__Hydrogenophilaceae	2.52326	0.112179	0.183816	1	6.19329e-07	0
k__Bacteria;p__Proteobacteria;c__Betaproteobacteria;o__Nitrosomonadales;f__Nitrosomonadaceae	2.52326	0.112179	0.183816	1	3.71598e-06	0
k__Bacteria;p__Proteobacteria;c__Deltaproteobacteria;Other;Other	2.52326	0.112179	0.183816	1	3.9793e-07	0
k__Bacteria;p__Proteobacteria;c__Deltaproteobacteria;o__Desulfobacterales;f__Desulfobacteraceae	2.52326	0.112179	0.183816	1	1.23866e-06	0
k__Bacteria;p__Proteobacteria;c__Deltaproteobacteria;o__Desulfuromonadales;f__Desulfuromonadaceae	2.52326	0.112179	0.183816	1	6.19329e-06	0
k__Bacteria;p__Proteobacteria;c__Deltaproteobacteria;o__Myxococcales;f__Cystobacteraceae	2.52326	0.112179	0.183816	1	1.92278e-07	0
k__Bacteria;p__Proteobacteria;c__Deltaproteobacteria;o__Myxococcales;f__OM27	2.52326	0.112179	0.183816	1	2.40329e-06	0
k__Bacteria;p__Proteobacteria;c__Gammaproteobacteria;o__Alteromonadales;f__Ferrimonadaceae	2.52326	0.112179	0.183816	1	6.40928e-08	0
k__Bacteria;p__Proteobacteria;c__Gammaproteobacteria;o__Chromatiales;Other	2.52326	0.112179	0.183816	1	6.19329e-07	0
k__Bacteria;p__Proteobacteria;c__Gammaproteobacteria;o__Chromatiales;f__Chromatiaceae	2.52326	0.112179	0.183816	1	6.19329e-07	0
k__Bacteria;p__Proteobacteria;c__Gammaproteobacteria;o__Oceanospirillales;f__Endozoicimonaceae	2.52326	0.112179	0.183816	1	1.33055e-07	0
k__Bacteria;p__Proteobacteria;c__Gammaproteobacteria;o__Oceanospirillales;f__Oceanospirillaceae	2.52326	0.112179	0.183816	1	1.33055e-07	0
k__Bacteria;p__Proteobacteria;c__Gammaproteobacteria;o__Oceanospirillales;f__SUP05	2.52326	0.112179	0.183816	1	1.42069e-07	0
k__Bacteria;p__Proteobacteria;c__TA18;o__PHOS-HD29;f__	2.52326	0.112179	0.183816	1	1.1339e-07	0
k__Bacteria;p__Synergistetes;c__Synergistia;o__Synergistales;f__Aminiphilaceae	2.52326	0.112179	0.183816	1	6.19329e-07	0
k__Bacteria;p__Tenericutes;c__Mollicutes;Other;Other	2.52326	0.112179	0.183816	1	1.28186e-07	0
k__Bacteria;p__Tenericutes;c__Mollicutes;o__Entomoplasmatales;f__	2.52326	0.112179	0.183816	1	5.12709e-07	0
k__Bacteria;p__Verrucomicrobia;c__Opitutae;Other;Other	2.52326	0.112179	0.183816	1	6.19329e-07	0
k__Bacteria;p__Verrucomicrobia;c__Opitutae;o__Puniceicoccales;f__Puniceicoccaceae	2.52326	0.112179	0.183816	1	2.05891e-07	0
k__Bacteria;p__Verrucomicrobia;c__Verruco-5;o__LD1-PB3;f__	2.52326	0.112179	0.183816	1	1.85799e-06	0
k__Bacteria;p__Verrucomicrobia;c__[Methylacidiphilae];o__Methylacidiphilales;f__LD19	2.52326	0.112179	0.183816	1	3.9793e-07	0
k__Bacteria;p__Verrucomicrobia;c__[Pedosphaerae];o__[Pedosphaerales];f__R4-41B	2.52326	0.112179	0.183816	1	6.19329e-07	0
k__Bacteria;p__Verrucomicrobia;c__[Spartobacteria];o__[Chthoniobacterales];f__01D2Z36	2.52326	0.112179	0.183816	1	6.40928e-08	0
k__Bacteria;p__Bacteroidetes;c__Cytophagia;o__Cytophagales;f__Cyclobacteriaceae	2.42966	0.119058	0.189036	1	2.4995e-06	3.07331e-06
k__Bacteria;p__Actinobacteria;c__Actinobacteria;o__Actinomycetales;f__Actinosynnemataceae	2.4176	0.119979	0.189036	1	0	3.55305e-05
k__Bacteria;p__Actinobacteria;c__Actinobacteria;o__Actinomycetales;f__Nocardiopsaceae	2.4176	0.119979	0.189036	1	0	1.12603e-05
k__Bacteria;p__Chlorobi;c__BSV26;o__C20;f__	2.4176	0.119979	0.189036	1	0	5.60583e-05
k__Bacteria;p__Cyanobacteria;c__Oscillatoriophycideae;o__Chroococcales;f__Gomphosphaeriaceae	2.4176	0.119979	0.189036	1	0	0.000129781
k__Bacteria;p__Elusimicrobia;c__Elusimicrobia;o__IIb;f__	2.4176	0.119979	0.189036	1	0	2.25642e-05
k__Bacteria;p__Gemmatimonadetes;c__Gemm-3;o__;f__	2.4176	0.119979	0.189036	1	0	6.79015e-06
k__Bacteria;p__Proteobacteria;c__Gammaproteobacteria;o__Chromatiales;f__Ectothiorhodospiraceae	2.4176	0.119979	0.189036	1	0	2.3534e-05
k__Bacteria;p__Spirochaetes;c__[Leptospirae];o__[Leptospirales];f__Leptospiraceae	2.4176	0.119979	0.189036	1	0	1.49333e-05
k__Bacteria;p__TM7;c__;o__;f__	2.4176	0.119979	0.189036	1	0	5.52147e-05
k__Bacteria;p__[Thermi];c__Deinococci;o__Thermales;f__Thermaceae	2.4176	0.119979	0.189036	1	0	4.2834e-05
k__Bacteria;p__Chloroflexi;c__Thermomicrobia;o__JG30-KF-CM45;f__	2.41443	0.120222	0.189036	1	4.95463e-06	1.35436e-05
k__Bacteria;p__Proteobacteria;c__Alphaproteobacteria;o__Sphingomonadales;Other	2.17747	0.140045	0.219466	1	3.68335e-06	5.9347e-07
k__Bacteria;p__Proteobacteria;c__Gammaproteobacteria;o__Vibrionales;f__Vibrionaceae	2.15251	0.142337	0.221571	1	1.51249e-06	4.41873e-07
k__Bacteria;p__TM7;c__TM7-3;Other;Other	2.15251	0.142337	0.221571	1	1.97147e-07	5.9347e-07
k__Bacteria;p__Firmicutes;c__Bacilli;o__Bacillales;f__Planococcaceae	2.07705	0.149529	0.231993	1	0.00249541	0.000110365
k__Bacteria;p__Chloroflexi;c__Anaerolineae;o__SBR1031;f__oc28	2.00799	0.156473	0.235719	1	0	1.57026e-05
k__Bacteria;p__Chloroflexi;c__Gitt-GS-136;o__;f__	2.00799	0.156473	0.235719	1	0	9.85898e-06
k__Bacteria;p__Elusimicrobia;c__Elusimicrobia;o__FAC88;f__	2.00799	0.156473	0.235719	1	0	5.71002e-05
k__Bacteria;p__FCPU426;c__;o__;f__	2.00799	0.156473	0.235719	1	0	3.26736e-05
k__Bacteria;p__Gemmatimonadetes;c__Gemmatimonadetes;Other;Other	2.00799	0.156473	0.235719	1	0	6.98888e-05
k__Bacteria;p__Proteobacteria;c__;o__;f__	2.00799	0.156473	0.235719	1	0	4.14518e-05
k__Bacteria;p__Proteobacteria;c__Deltaproteobacteria;o__Desulfovibrionales;f__Desulfohalobiaceae	2.00799	0.156473	0.235719	1	0	1.37452e-05
k__Bacteria;p__Proteobacteria;c__Gammaproteobacteria;o__Cardiobacteriales;f__Cardiobacteriaceae	2.00799	0.156473	0.235719	1	0	8.18825e-06
k__Bacteria;p__TM7;c__SC3;o__;f__	2.00799	0.156473	0.235719	1	0	4.11689e-05
k__Bacteria;p__Firmicutes;c__Bacilli;o__Bacillales;f__	1.9036	0.167676	0.251783	1	5.01721e-05	9.17403e-05
k__Bacteria;p__Bacteroidetes;c__[Saprospirae];o__[Saprospirales];f__Saprospiraceae	1.8211	0.177182	0.265205	1	1.63975e-05	0.000162705
k__Bacteria;p__Planctomycetes;c__Phycisphaerae;o__WD2101;f__	1.76914	0.183489	0.272978	1	5.60721e-07	8.02495e-06
k__Bacteria;p__Firmicutes;c__Bacilli;Other;Other	1.76869	0.183544	0.272978	1	6.40928e-08	7.09802e-06
k__Bacteria;p__Firmicutes;c__Bacilli;o__Lactobacillales;f__	1.68054	0.194853	0.288877	1	0.000129824	5.27409e-05
k__Bacteria;p__Actinobacteria;c__Actinobacteria;o__Actinomycetales;f__Yaniellaceae	1.60107	0.205752	0.298404	1	0	4.26266e-06
k__Bacteria;p__Actinobacteria;c__MB-A2-108;o__0319-7L14;f__	1.60107	0.205752	0.298404	1	0	3.33685e-05
k__Bacteria;p__Actinobacteria;c__Thermoleophilia;o__Solirubrobacterales;Other	1.60107	0.205752	0.298404	1	0	7.48888e-06
k__Bacteria;p__Cyanobacteria;c__Oscillatoriophycideae;o__Chroococcales;f__Cyanobacteriaceae	1.60107	0.205752	0.298404	1	0	6.19561e-06
k__Bacteria;p__Elusimicrobia;c__Endomicrobia;o__;f__	1.60107	0.205752	0.298404	1	0	4.169e-05
k__Bacteria;p__Nitrospirae;c__Nitrospira;o__Nitrospirales;f__Nitrospiraceae	1.60107	0.205752	0.298404	1	0	3.69229e-06
k__Bacteria;p__Proteobacteria;c__Deltaproteobacteria;o__Syntrophobacterales;f__Syntrophaceae	1.60107	0.205752	0.298404	1	0	3.34213e-05
k__Bacteria;p__Proteobacteria;c__Deltaproteobacteria;o__Bdellovibrionales;f__Bacteriovoracaceae	1.54608	0.213716	0.308994	1	3.77395e-05	0.000160555
k__Bacteria;p__Actinobacteria;c__Actinobacteria;o__Actinomycetales;f__Cellulomonadaceae	1.53633	0.215165	0.31013	1	1.37171e-06	5.77477e-05
k__Bacteria;p__Acidobacteria;c__[Chloracidobacteria];o__RB41;f__Ellin6075	1.47753	0.224162	0.321905	1	1.74851e-06	6.76182e-05
k__Bacteria;p__Proteobacteria;c__Alphaproteobacteria;o__Rhodobacterales;f__Hyphomonadaceae	1.47402	0.224713	0.321905	1	7.23263e-07	0.000178416
k__Bacteria;p__Proteobacteria;c__Alphaproteobacteria;Other;Other	1.40586	0.235744	0.336675	1	4.03532e-06	3.25011e-05
k__Bacteria;p__Bacteroidetes;c__Flavobacteriia;o__Flavobacteriales;f__Cryomorphaceae	1.3582	0.243849	0.347188	1	0.000965551	0.000326092
k__Bacteria;p__Proteobacteria;c__Alphaproteobacteria;o__Rhizobiales;f__Brucellaceae	1.28607	0.256774	0.364478	1	7.50689e-06	0.00014738
k__Bacteria;p__Proteobacteria;c__Betaproteobacteria;o__Rhodocyclales;f__Rhodocyclaceae	1.27765	0.258336	0.365584	1	0.000135733	0.000442545
k__Bacteria;p__Chlorobi;c__OPB56;o__;f__	1.22324	0.268725	0.370833	1	1.97147e-07	3.96327e-05
k__Bacteria;p__Actinobacteria;c__Actinobacteria;o__Actinomycetales;f__Promicromonosporaceae	1.19683	0.273956	0.370833	1	0	1.4239e-06
k__Bacteria;p__Actinobacteria;c__Actinobacteria;o__Actinomycetales;f__Streptosporangiaceae	1.19683	0.273956	0.370833	1	0	3.58828e-06
k__Bacteria;p__Actinobacteria;c__Thermoleophilia;o__Gaiellales;f__	1.19683	0.273956	0.370833	1	0	1.58816e-05
k__Bacteria;p__Chloroflexi;c__Chloroflexi;o__AKIW781;f__	1.19683	0.273956	0.370833	1	0	3.36036e-06
k__Bacteria;p__Chloroflexi;c__TK10;o__AKYG885;f__Dolo_23	1.19683	0.273956	0.370833	1	0	3.9698e-05
k__Bacteria;p__Cyanobacteria;c__4C0d-2;o__SM2F09;f__	1.19683	0.273956	0.370833	1	0	2.63871e-06
k__Bacteria;p__Firmicutes;c__Bacilli;o__Bacillales;f__[Exiguobacteraceae]	1.19683	0.273956	0.370833	1	0	4.7627e-06
k__Bacteria;p__Gemmatimonadetes;c__Gemmatimonadetes;o__Gemmatimonadales;f__	1.19683	0.273956	0.370833	1	0	4.63942e-06
k__Bacteria;p__NC10;c__12-24;o__Methylomirabiliales;f__Methylomirabiliaceae	1.19683	0.273956	0.370833	1	0	5.44106e-05
k__Bacteria;p__OP11;c__OP11-1;o__BB36;f__	1.19683	0.273956	0.370833	1	0	6.48723e-06
k__Bacteria;p__Planctomycetes;c__C6;o__MVS-107;f__	1.19683	0.273956	0.370833	1	0	3.9726e-06
k__Bacteria;p__Proteobacteria;c__Gammaproteobacteria;o__[Marinicellales];f__[Marinicellaceae]	1.19683	0.273956	0.370833	1	0	1.23049e-05
k__Bacteria;p__TM7;c__TM7-3;o__Blgi18;f__	1.19683	0.273956	0.370833	1	0	3.19623e-05
k__Bacteria;p__Thermotogae;c__Thermotogae;o__Thermotogales;f__Thermotogaceae	1.19683	0.273956	0.370833	1	0	2.62831e-06
k__Bacteria;p__Proteobacteria;c__Gammaproteobacteria;o__;f__	1.12	0.289919	0.391307	1	1.13119e-05	1.17864e-05
k__Bacteria;p__Proteobacteria;c__Gammaproteobacteria;o__Legionellales;f__Coxiellaceae	1.09843	0.29461	0.396493	1	1.12756e-05	9.47191e-05
k__Bacteria;p__Proteobacteria;c__Deltaproteobacteria;o__Myxococcales;f__	1.08708	0.297118	0.398719	1	3.27636e-05	0.00014248
k__Bacteria;p__TM7;c__TM7-3;o__EW055;f__	1.05343	0.304718	0.407746	1	1.06444e-06	1.16712e-05
k__Bacteria;p__Actinobacteria;c__Acidimicrobiia;o__Acidimicrobiales;f__	0.958492	0.327567	0.437068	1	8.01408e-06	3.20189e-05
k__Bacteria;p__Proteobacteria;c__Alphaproteobacteria;o__Rickettsiales;f__Rickettsiaceae	0.93401	0.333823	0.444147	1	2.27008e-06	8.58365e-05
k__Bacteria;p__Proteobacteria;Other;Other;Other	0.914619	0.338892	0.448336	1	7.52384e-07	1.41491e-06
k__Bacteria;p__Proteobacteria;c__Deltaproteobacteria;o__Desulfobacterales;f__Desulfobulbaceae	0.914619	0.338892	0.448336	1	1.71198e-05	1.28858e-05
k__Bacteria;p__Proteobacteria;c__Deltaproteobacteria;o__Syntrophobacterales;f__Syntrophobacteraceae	0.901413	0.342403	0.449449	1	1.17844e-06	8.20253e-05
k__Bacteria;p__Gemmatimonadetes;c__Gemmatimonadetes;o__Gemmatimonadales;f__Gemmatimonadaceae	0.900602	0.34262	0.449449	1	3.94295e-07	1.86871e-06
k__Bacteria;p__Proteobacteria;c__Gammaproteobacteria;o__Vibrionales;f__Pseudoalteromonadaceae	0.900602	0.34262	0.449449	1	6.18485e-07	1.13314e-05
k__Bacteria;p__Proteobacteria;c__Betaproteobacteria;o__Burkholderiales;Other	0.887769	0.346083	0.452719	1	1.30025e-05	6.07249e-05
k__Bacteria;p__Proteobacteria;c__Betaproteobacteria;o__MND1;f__	0.840541	0.359242	0.467649	1	2.18824e-05	1.30992e-05
k__Bacteria;p__Proteobacteria;c__Alphaproteobacteria;o__Sphingomonadales;f__Erythrobacteraceae	0.820142	0.365139	0.467649	1	1.80546e-05	0.000131213
k__Bacteria;p__Actinobacteria;c__Acidimicrobiia;o__Acidimicrobiales;f__Iamiaceae	0.795251	0.372517	0.467649	1	0	2.45671e-06
k__Bacteria;p__Actinobacteria;c__Actinobacteria;o__Actinomycetales;f__Williamsiaceae	0.795251	0.372517	0.467649	1	0	1.78792e-05
k__Bacteria;p__Chloroflexi;c__Anaerolineae;o__Caldilineales;f__Caldilineaceae	0.795251	0.372517	0.467649	1	0	6.32307e-07
k__Bacteria;p__Chloroflexi;c__C0119;o__;f__	0.795251	0.372517	0.467649	1	0	1.87931e-06
k__Bacteria;p__Chloroflexi;c__S085;o__;f__	0.795251	0.372517	0.467649	1	0	8.12593e-05
k__Bacteria;p__Cyanobacteria;c__Synechococcophycideae;o__Synechococcales;f__Chamaesiphonaceae	0.795251	0.372517	0.467649	1	0	1.08478e-06
k__Bacteria;p__Firmicutes;c__Bacilli;o__Bacillales;f__Sporolactobacillaceae	0.795251	0.372517	0.467649	1	0	6.95287e-06
k__Bacteria;p__Firmicutes;c__Clostridia;o__OPB54;f__	0.795251	0.372517	0.467649	1	0	8.93529e-06
k__Bacteria;p__Gemmatimonadetes;c__Gemmatimonadetes;o__C114;f__	0.795251	0.372517	0.467649	1	0	2.6084e-06
k__Bacteria;p__OP3;c__;o__;f__	0.795251	0.372517	0.467649	1	0	2.43694e-06
k__Bacteria;p__Proteobacteria;c__Alphaproteobacteria;o__Rickettsiales;f__Pelagibacteraceae	0.795251	0.372517	0.467649	1	0	2.79235e-06
k__Bacteria;p__TM6;c__SJA-4;o__;f__	0.795251	0.372517	0.467649	1	0	9.07443e-06
k__Bacteria;p__TM7;Other;Other;Other	0.795251	0.372517	0.467649	1	0	1.6622e-05
k__Bacteria;p__Acidobacteria;c__Acidobacteria-5;o__;f__	0.726409	0.39405	0.485544	1	1.42069e-07	8.64918e-05
k__Bacteria;p__Actinobacteria;c__Actinobacteria;o__Actinomycetales;f__Micromonosporaceae	0.726409	0.39405	0.485544	1	1.33055e-07	2.55042e-05
k__Bacteria;p__Bacteroidetes;c__Flavobacteriia;o__Flavobacteriales;f__	0.726409	0.39405	0.485544	1	6.19329e-07	1.58897e-05
k__Bacteria;p__Chloroflexi;c__Chloroflexi;o__[Roseiflexales];f__[Kouleothrixaceae]	0.726409	0.39405	0.485544	1	1.33055e-07	1.55898e-05
k__Bacteria;p__Firmicutes;c__Bacilli;o__Bacillales;f__Thermoactinomycetaceae	0.726409	0.39405	0.485544	1	1.42069e-07	2.34207e-05
k__Bacteria;p__Proteobacteria;c__Alphaproteobacteria;o__Rhizobiales;f__Xanthobacteraceae	0.726409	0.39405	0.485544	1	1.33055e-07	1.87899e-05
k__Bacteria;p__Proteobacteria;c__Deltaproteobacteria;o__Myxococcales;f__Nannocystaceae	0.726409	0.39405	0.485544	1	5.82852e-07	1.10085e-05
k__Bacteria;p__Proteobacteria;c__Gammaproteobacteria;o__Xanthomonadales;f__Sinobacteraceae	0.714278	0.398027	0.489155	1	1.79849e-05	0.000138202
k__Bacteria;p__Verrucomicrobia;c__Opitutae;o__Opitutales;f__Opitutaceae	0.645421	0.421755	0.516954	1	1.27033e-06	2.46178e-05
k__Bacteria;p__Actinobacteria;c__Thermoleophilia;o__Solirubrobacterales;f__	0.629484	0.427545	0.522548	1	3.92975e-06	6.41161e-05
k__Bacteria;p__Proteobacteria;c__Alphaproteobacteria;o__Rhizobiales;f__Methylocystaceae	0.626732	0.428556	0.522548	1	4.75158e-06	6.01999e-05
k__Bacteria;p__Verrucomicrobia;c__[Spartobacteria];o__[Chthoniobacterales];f__[Chthoniobacteraceae]	0.608549	0.435334	0.52943	1	2.3622e-06	9.72867e-06
k__Bacteria;p__Firmicutes;c__Bacilli;o__Bacillales;f__Listeriaceae	0.590444	0.442248	0.536441	1	3.3722e-06	2.01309e-05
k__Bacteria;p__Acidobacteria;c__Solibacteres;o__Solibacterales;f__Solibacteraceae	0.546723	0.45966	0.556117	1	4.52043e-06	9.13093e-05
k__Bacteria;p__Actinobacteria;c__Acidimicrobiia;o__Acidimicrobiales;f__EB1017	0.454291	0.500304	0.60217	1	1.32903e-06	1.30399e-06
k__Bacteria;p__Cyanobacteria;c__Synechococcophycideae;o__Synechococcales;f__Synechococcaceae	0.454291	0.500304	0.60217	1	4.2291e-07	1.13729e-06
k__Bacteria;p__Actinobacteria;c__Actinobacteria;o__Actinomycetales;Other	0.450167	0.502256	0.602965	1	7.51899e-06	5.13887e-05
k__Bacteria;p__Planctomycetes;c__Phycisphaerae;o__Phycisphaerales;f__	0.431517	0.511246	0.609958	1	1.28186e-07	2.09034e-05
k__Bacteria;p__Verrucomicrobia;c__[Pedosphaerae];o__[Pedosphaerales];Other	0.431517	0.511246	0.609958	1	1.42069e-07	1.77135e-05
k__Bacteria;p__Planctomycetes;c__Planctomycetia;o__Gemmatales;f__Isosphaeraceae	0.42998	0.511999	0.609958	1	1.16958e-06	2.53778e-05
k__Bacteria;p__[Thermi];c__Deinococci;o__Deinococcales;f__Trueperaceae	0.415827	0.519027	0.613009	1	2.47732e-06	1.02503e-05
k__Bacteria;p__Firmicutes;c__Clostridia;o__Clostridiales;f__[Acidaminobacteraceae]	0.40809	0.52294	0.613009	1	8.67061e-06	1.49215e-05
k__Bacteria;p__Actinobacteria;c__Acidimicrobiia;o__Acidimicrobiales;f__Microthrixaceae	0.396313	0.528999	0.613009	1	0	4.26813e-07
k__Bacteria;p__Actinobacteria;c__Nitriliruptoria;o__Euzebyales;f__Euzebyaceae	0.396313	0.528999	0.613009	1	0	7.23324e-07
k__Bacteria;p__Bacteroidetes;c__Cytophagia;o__Cytophagales;f__	0.396313	0.528999	0.613009	1	0	6.21483e-06
k__Bacteria;p__Cyanobacteria;c__;o__;f__	0.396313	0.528999	0.613009	1	0	6.03443e-06
k__Bacteria;p__Cyanobacteria;c__Nostocophycideae;o__Nostocales;f__Nostocaceae	0.396313	0.528999	0.613009	1	0	2.27458e-06
k__Bacteria;p__Firmicutes;c__Clostridia;o__SHA-98;f__D2	0.396313	0.528999	0.613009	1	0	2.01148e-06
k__Bacteria;p__Gemmatimonadetes;c__Gemmatimonadetes;o__KD8-87;f__	0.396313	0.528999	0.613009	1	0	5.14433e-06
k__Bacteria;p__Proteobacteria;c__Betaproteobacteria;o__Gallionellales;f__Gallionellaceae	0.396313	0.528999	0.613009	1	0	5.31767e-07
k__Bacteria;p__Proteobacteria;c__Deltaproteobacteria;o__Myxococcales;f__Polyangiaceae	0.396313	0.528999	0.613009	1	0	8.93254e-07
k__Bacteria;p__Bacteroidetes;c__Cytophagia;o__Cytophagales;f__Flammeovirgaceae	0.31385	0.575327	0.661768	1	6.20918e-06	2.50367e-05
k__Bacteria;p__FBP;c__;o__;f__	0.31385	0.575327	0.661768	1	5.63893e-07	9.63175e-06
k__Bacteria;p__Proteobacteria;c__Deltaproteobacteria;o__Myxococcales;f__Myxococcaceae	0.31385	0.575327	0.661768	1	5.41969e-07	1.55783e-05
k__Bacteria;p__Acidobacteria;c__Acidobacteria-6;o__iii1-15;f__	0.293151	0.588208	0.674922	1	1.21918e-05	0.000128324
k__Bacteria;p__Proteobacteria;c__Betaproteobacteria;o__Burkholderiales;f__	0.25994	0.610161	0.698396	1	1.29909e-05	6.60605e-05
k__Bacteria;p__Proteobacteria;c__Betaproteobacteria;o__SC-I-84;f__	0.202522	0.652693	0.743433	1	4.25549e-07	2.94665e-05
k__Bacteria;p__Proteobacteria;c__Deltaproteobacteria;o__Myxococcales;f__Haliangiaceae	0.202522	0.652693	0.743433	1	3.4823e-07	3.56852e-05
k__Bacteria;p__Acidobacteria;c__Acidobacteria-6;o__iii1-15;f__mb2424	0.186366	0.665959	0.753033	1	1.70903e-07	1.07387e-05
k__Bacteria;p__Actinobacteria;c__Actinobacteria;o__Actinomycetales;f__Nakamurellaceae	0.186366	0.665959	0.753033	1	6.19329e-07	3.71909e-06
k__Bacteria;p__Planctomycetes;c__vadinHA49;o__DH61;f__	0.186366	0.665959	0.753033	1	1.42069e-07	1.06078e-05
k__Bacteria;p__Proteobacteria;c__Betaproteobacteria;Other;Other	0.184347	0.667663	0.753137	1	1.04684e-05	8.67397e-05
k__Bacteria;p__Synergistetes;c__Synergistia;o__Synergistales;f__Dethiosulfovibrionaceae	0.176696	0.674228	0.75871	1	2.76732e-05	4.07589e-05
k__Bacteria;p__Actinobacteria;c__Actinobacteria;o__Actinomycetales;f__Bogoriellaceae	0.164299	0.685229	0.769236	1	3.71598e-06	2.73078e-06
k__Bacteria;p__Actinobacteria;c__Thermoleophilia;o__Gaiellales;f__Gaiellaceae	0.114622	0.734942	0.823064	1	4.35743e-06	3.061e-05
k__Bacteria;p__Acidobacteria;c__Solibacteres;o__Solibacterales;f__	0.106978	0.743611	0.830781	1	3.35196e-06	5.6516e-05
k__Bacteria;p__Actinobacteria;c__Thermoleophilia;o__Solirubrobacterales;f__Solirubrobacteraceae	0.0610538	0.804838	0.897039	1	9.3415e-07	1.28801e-05
k__Bacteria;p__Actinobacteria;c__Actinobacteria;o__Actinomycetales;f__Nocardiaceae	0.0501912	0.822731	0.914798	1	1.09183e-05	6.00865e-05
k__Bacteria;p__Cyanobacteria;c__Oscillatoriophycideae;o__Oscillatoriales;f__Phormidiaceae	0.0397182	0.842033	0.934036	1	1.42368e-05	1.17059e-06
k__Bacteria;p__Bacteroidetes;c__Bacteroidia;o__Bacteroidales;f__SB-1	0.0364098	0.848672	0.93695	1	4.95463e-06	5.36703e-06
k__Bacteria;p__Proteobacteria;c__Betaproteobacteria;o__Thiobacterales;f__	0.0364098	0.848672	0.93695	1	7.9586e-07	1.23718e-06
k__Bacteria;p__Actinobacteria;c__Acidimicrobiia;o__Acidimicrobiales;f__AKIW874	0.0332453	0.855321	0.937641	1	2.21505e-07	1.09813e-06
k__Bacteria;p__Proteobacteria;c__Alphaproteobacteria;o__Rhodospirillales;f__	0.0332453	0.855321	0.937641	1	1.85799e-06	3.65328e-06
k__Bacteria;p__Proteobacteria;c__Gammaproteobacteria;o__Alteromonadales;f__211ds20	0.0332453	0.855321	0.937641	1	5.32218e-07	3.7775e-06
k__Bacteria;p__Actinobacteria;c__Actinobacteria;o__Actinomycetales;f__Gordoniaceae	0.0261938	0.871428	0.946411	1	3.9793e-07	1.77022e-05
k__Bacteria;p__Gemmatimonadetes;c__Gemm-1;o__;f__	0.0261938	0.871428	0.946411	1	1.42069e-07	3.96719e-05
k__Bacteria;p__Proteobacteria;c__Alphaproteobacteria;o__Rhizobiales;f__Bartonellaceae	0.0261938	0.871428	0.946411	1	1.33055e-07	6.03426e-06
k__Bacteria;p__Verrucomicrobia;c__[Pedosphaerae];o__[Pedosphaerales];f__Ellin517	0.0261938	0.871428	0.946411	1	1.33055e-07	1.33825e-05
k__Bacteria;p__Proteobacteria;c__Deltaproteobacteria;o__Desulfovibrionales;f__Desulfomicrobiaceae	0.0238667	0.877225	0.950496	1	6.81262e-06	8.29453e-06
k__Bacteria;p__Actinobacteria;c__Actinobacteria;o__Actinomycetales;f__Dietziaceae	0.0127204	0.910201	0.983944	1	3.49358e-05	3.47413e-05
k__Bacteria;p__Acidobacteria;c__Acidobacteriia;o__Acidobacteriales;f__Acidobacteriaceae	0.00914777	0.923803	0.996342	1	6.61815e-06	9.56578e-05
k__Bacteria;p__Verrucomicrobia;c__[Pedosphaerae];o__[Pedosphaerales];f__	0.00409261	0.948991	1	1	1.77995e-06	5.22455e-05
k__Bacteria;p__Acidobacteria;c__[Chloracidobacteria];o__RB41;f__	0.000281115	0.986623	1	1	4.37012e-07	3.10887e-05
k__Bacteria;p__Actinobacteria;c__Actinobacteria;o__Actinomycetales;f__Frankiaceae	0.000281115	0.986623	1	1	3.5456e-07	1.5248e-05
k__Bacteria;p__Actinobacteria;c__Actinobacteria;o__Actinomycetales;f__Kineosporiaceae	0.000281115	0.986623	1	1	1.10874e-06	1.80029e-05
k__Bacteria;p__Armatimonadetes;c__[Fimbriimonadia];o__[Fimbriimonadales];f__[Fimbriimonadaceae]	0.00012494	0.991082	1	1	3.35804e-06	2.19521e-05
k__Bacteria;p__Cyanobacteria;Other;Other;Other	3.1235e-05	0.995541	1	1	2.74343e-06	3.17752e-05
k__Bacteria;p__;c__;o__;f__	nan	nan	1	nan	0	0
k__Bacteria;p__Acidobacteria;c__Acidobacteria-6;o__CCU21;f__	nan	nan	1	nan	0	0
k__Bacteria;p__Actinobacteria;c__Rubrobacteria;o__Rubrobacterales;f__Rubrobacteraceae	nan	nan	1	nan	0	0
k__Bacteria;p__Chlorobi;c__;o__;f__	nan	nan	1	nan	0	0
k__Bacteria;p__Chloroflexi;c__Anaerolineae;o__CFB-26;f__	nan	nan	1	nan	0	0
k__Bacteria;p__Chloroflexi;c__Anaerolineae;o__H39;f__	nan	nan	1	nan	0	0
k__Bacteria;p__Chloroflexi;c__Dehalococcoidetes;o__;f__	nan	nan	1	nan	0	0
k__Bacteria;p__Chloroflexi;c__Dehalococcoidetes;o__GIF9;f__	nan	nan	1	nan	0	0
k__Bacteria;p__GN02;Other;Other;Other	nan	nan	1	nan	0	0
k__Bacteria;p__GN02;c__BB34;o__;f__	nan	nan	1	nan	0	0
k__Bacteria;p__Gemmatimonadetes;c__Gemmatimonadetes;o__Gemmatimonadales;f__Ellin5301	nan	nan	1	nan	0	0
k__Bacteria;p__Kazan-3B-28;c__;o__;f__	nan	nan	1	nan	0	0
k__Bacteria;p__OP3;c__PBS-25;o__;f__	nan	nan	1	nan	0	0
k__Bacteria;p__Planctomycetes;c__Pla4;o__;f__	nan	nan	1	nan	0	0
k__Bacteria;p__Planctomycetes;c__Planctomycetia;o__Gemmatales;f__Gemmataceae	nan	nan	1	nan	0	0
k__Bacteria;p__Planctomycetes;c__vadinHA49;o__PHOS-HE93;f__	nan	nan	1	nan	0	0
k__Bacteria;p__Proteobacteria;c__Alphaproteobacteria;o__Kiloniellales;f__Kiloniellaceae	nan	nan	1	nan	0	0
k__Bacteria;p__Proteobacteria;c__Betaproteobacteria;o__Methylophilales;Other	nan	nan	1	nan	0	0
k__Bacteria;p__Proteobacteria;c__Gammaproteobacteria;o__Alteromonadales;f__Psychromonadaceae	nan	nan	1	nan	0	0
k__Bacteria;p__Proteobacteria;c__Gammaproteobacteria;o__Chromatiales;f__Halothiobacillaceae	nan	nan	1	nan	0	0
k__Bacteria;p__Proteobacteria;c__Gammaproteobacteria;o__Methylococcales;f__Methylococcaceae	nan	nan	1	nan	0	0
k__Bacteria;p__Spirochaetes;c__Spirochaetes;o__;f__	nan	nan	1	nan	0	0
k__Bacteria;p__TM6;c__SBRH58;o__;f__	nan	nan	1	nan	0	0
k__Bacteria;p__TM6;c__SJA-4;o__S1198;f__	nan	nan	1	nan	0	0
k__Bacteria;p__TM7;c__TM7-3;o__CW040;f__	nan	nan	1	nan	0	0
k__Bacteria;p__TM7;c__TM7-3;o__I025;f__Rs-045	nan	nan	1	nan	0	0
k__Bacteria;p__Verrucomicrobia;c__[Pedosphaerae];o__[Pedosphaerales];f__[Pedosphaeraceae]	nan	nan	1	nan	0	0
k__Bacteria;p__Verrucomicrobia;c__[Pedosphaerae];o__[Pedosphaerales];f__auto67_4W	nan	nan	1	nan	0	0

## Sheet: Vertebrate_Invertebrate_Genus
OTU	Test-Statistic	P	FDR_P	Bonferroni_P	Vertebrate_mean	Invertebrate_mean
k__Bacteria;p__Tenericutes;c__Mollicutes;o__RF39;f__;g__	238.183	9.79056e-54	1.0564e-50	1.0564e-50	0.00846732	8.90752e-05
k__Bacteria;p__Cyanobacteria;c__4C0d-2;o__YS2;f__;g__	208.325	3.18602e-47	1.71886e-44	3.43772e-44	0.00321663	1.73703e-05
k__Bacteria;p__Firmicutes;c__Clostridia;o__Clostridiales;f__Veillonellaceae;g__	192.58	8.693e-44	3.12658e-41	9.37975e-41	0.0151492	0.000127166
k__Bacteria;p__Proteobacteria;c__Deltaproteobacteria;o__Desulfovibrionales;f__Desulfovibrionaceae;g__Desulfovibrio	191.584	1.43442e-43	3.86934e-41	1.54774e-40	0.00200554	3.93025e-05
k__Bacteria;p__Firmicutes;c__Clostridia;o__Clostridiales;f__Ruminococcaceae;g__Oscillospira	186.486	1.85973e-42	4.01331e-40	2.00665e-39	0.0153473	0.000512801
k__Bacteria;p__Firmicutes;c__Clostridia;o__Clostridiales;f__;g__	185.257	3.44815e-42	6.20092e-40	3.72055e-39	0.150295	0.00246485
k__Bacteria;p__Actinobacteria;c__Actinobacteria;o__Actinomycetales;f__Propionibacteriaceae;g__Propionibacterium	180.814	3.21897e-41	4.9618e-39	3.47326e-38	2.67295e-05	0.0235435
k__Bacteria;p__Actinobacteria;c__Actinobacteria;o__Actinomycetales;f__Corynebacteriaceae;g__Corynebacterium	179.306	6.86909e-41	9.26468e-39	7.41175e-38	1.89669e-05	0.0169073
k__Bacteria;p__Firmicutes;c__Clostridia;o__Clostridiales;f__Lachnospiraceae;g__	176.102	3.43941e-40	4.12347e-38	3.71112e-37	0.0450942	0.00223268
k__Bacteria;p__Bacteroidetes;c__Bacteroidia;o__Bacteroidales;f__S24-7;g__	165.274	7.96926e-38	8.08068e-36	8.59883e-35	0.245061	0.00141371
k__Bacteria;p__Firmicutes;c__Clostridia;o__Clostridiales;f__Lachnospiraceae;g__Dorea	165.208	8.23795e-38	8.08068e-36	8.88875e-35	0.00318229	0.000144062
k__Bacteria;p__Actinobacteria;c__Actinobacteria;o__Actinomycetales;f__Micrococcaceae;g__	163.787	1.68343e-37	1.51369e-35	1.81642e-34	5.71759e-06	0.00957344
k__Bacteria;p__Proteobacteria;c__Gammaproteobacteria;o__Pseudomonadales;f__Pseudomonadaceae;g__Pseudomonas	159.594	1.38775e-36	1.07879e-34	1.49738e-33	0.000660726	0.0458754
k__Bacteria;p__Proteobacteria;c__Deltaproteobacteria;o__Desulfovibrionales;f__Desulfovibrionaceae;g__	159.577	1.39972e-36	1.07879e-34	1.5103e-33	0.0036574	0
k__Bacteria;p__Firmicutes;c__Clostridia;o__Clostridiales;f__Ruminococcaceae;g__Ruminococcus	158.034	3.04237e-36	2.18848e-34	3.28272e-33	0.0141645	0.000990308
k__Bacteria;p__Bacteroidetes;c__Bacteroidia;o__Bacteroidales;Other;Other	157.035	5.02919e-36	3.39156e-34	5.4265e-33	0.0047589	5.11677e-05
k__Bacteria;p__Firmicutes;c__Clostridia;o__Clostridiales;Other;Other	152.813	4.20822e-35	2.67098e-33	4.54066e-32	0.00587193	0.000234958
k__Bacteria;p__Firmicutes;c__Clostridia;o__Clostridiales;f__Lachnospiraceae;g__[Ruminococcus]	150.866	1.12128e-34	6.72143e-33	1.20986e-31	0.00523587	0.000570041
k__Bacteria;p__Firmicutes;c__Clostridia;o__Clostridiales;f__Ruminococcaceae;Other	149.803	1.91453e-34	1.08725e-32	2.06578e-31	0.00194582	0.000113822
k__Bacteria;p__Tenericutes;c__Mollicutes;o__Mycoplasmatales;f__Mycoplasmataceae;g__	147.921	4.93713e-34	2.66358e-32	5.32716e-31	0.00747881	2.79752e-05
k__Bacteria;p__TM7;c__TM7-3;o__CW040;f__F16;g__	146.612	9.54173e-34	4.90263e-32	1.02955e-30	0.00818105	0.000446701
k__Bacteria;p__Spirochaetes;c__Spirochaetes;o__Spirochaetales;f__Spirochaetaceae;g__Treponema	145.277	1.86823e-33	9.16284e-32	2.01582e-30	0.0222203	6.5647e-05
k__Bacteria;p__Proteobacteria;c__Betaproteobacteria;o__Burkholderiales;f__Comamonadaceae;g__	142.075	9.3663e-33	4.13734e-31	1.01062e-29	0.000473202	0.0112957
k__Bacteria;p__Bacteroidetes;c__Bacteroidia;o__Bacteroidales;f__[Odoribacteraceae];g__Odoribacter	142.029	9.58604e-33	4.13734e-31	1.03433e-29	0.00319346	0
k__Bacteria;p__Deferribacteres;c__Deferribacteres;o__Deferribacterales;f__Deferribacteraceae;g__Mucispirillum	142.029	9.58604e-33	4.13734e-31	1.03433e-29	0.00606816	0
k__Bacteria;p__Proteobacteria;c__Epsilonproteobacteria;o__Campylobacterales;f__Helicobacteraceae;g__Flexispira	138.588	5.42071e-32	2.2496e-30	5.84895e-29	0.0128108	0
k__Bacteria;p__Proteobacteria;c__Betaproteobacteria;o__Burkholderiales;f__Alcaligenaceae;g__Sutterella	138.35	6.11139e-32	2.44229e-30	6.59419e-29	0.00233074	9.63054e-05
k__Bacteria;p__Firmicutes;c__Clostridia;o__Clostridiales;f__Lachnospiraceae;Other	135.719	2.2988e-31	8.85857e-30	2.4804e-28	0.00998613	0.000923497
k__Bacteria;p__Firmicutes;c__Clostridia;o__Clostridiales;f__Lachnospiraceae;g__Coprococcus	131.087	2.36998e-30	8.81794e-29	2.5572e-27	0.0119625	0.00160653
k__Bacteria;p__Firmicutes;c__Bacilli;o__Bacillales;f__Staphylococcaceae;g__Staphylococcus	125.637	3.6929e-29	1.32821e-27	3.98464e-26	0.000583997	0.00413751
k__Bacteria;p__Proteobacteria;c__Betaproteobacteria;o__Burkholderiales;f__Comamonadaceae;g__Delftia	120.019	6.26433e-28	2.18039e-26	6.75921e-25	1.64507e-05	0.07011
k__Bacteria;p__Firmicutes;c__Clostridia;o__Clostridiales;f__Ruminococcaceae;g__	115.557	5.9423e-27	2.00367e-25	6.41175e-24	0.052466	0.014371
k__Bacteria;p__Bacteroidetes;c__Flavobacteriia;o__Flavobacteriales;f__[Weeksellaceae];g__Chryseobacterium	115.091	7.51799e-27	2.45816e-25	8.11192e-24	0.00180482	0.0356042
k__Bacteria;p__Proteobacteria;c__Alphaproteobacteria;o__Rhizobiales;f__Methylobacteriaceae;g__	112.975	2.18557e-26	6.93596e-25	2.35823e-23	2.66109e-07	0.0550259
k__Bacteria;p__Actinobacteria;c__Coriobacteriia;o__Coriobacteriales;f__Coriobacteriaceae;g__	110.692	6.91326e-26	2.13126e-24	7.45941e-23	0.006619	2.93728e-06
k__Bacteria;p__Actinobacteria;c__Coriobacteriia;o__Coriobacteriales;f__Coriobacteriaceae;g__Adlercreutzia	107.438	3.56984e-25	1.06996e-23	3.85186e-22	0.00134386	1.40831e-05
k__Bacteria;p__Tenericutes;c__Mollicutes;o__Anaeroplasmatales;f__Anaeroplasmataceae;g__Anaeroplasma	105.92	7.67538e-25	2.23831e-23	8.28173e-22	0.00237278	7.77788e-06
k__Bacteria;p__Proteobacteria;c__Epsilonproteobacteria;o__Campylobacterales;f__Helicobacteraceae;g__	105.425	9.85377e-25	2.79795e-23	1.06322e-21	0.00361555	5.51662e-05
k__Bacteria;p__Bacteroidetes;c__Bacteroidia;o__Bacteroidales;f__Prevotellaceae;g__Prevotella	104.421	1.63591e-24	4.52601e-23	1.76514e-21	0.0345241	0.00123835
k__Bacteria;p__Firmicutes;c__Clostridia;o__Clostridiales;f__Peptococcaceae;g__	104.363	1.68459e-24	4.54418e-23	1.81767e-21	0.000413212	2.114e-05
k__Bacteria;p__Firmicutes;c__Bacilli;o__Lactobacillales;f__Streptococcaceae;g__Streptococcus	103.445	2.67759e-24	7.04663e-23	2.88912e-21	0.000960291	0.00622995
k__Bacteria;p__Spirochaetes;c__Spirochaetes;o__Sphaerochaetales;f__Sphaerochaetaceae;g__Sphaerochaeta	102.199	5.02051e-24	1.28979e-22	5.41713e-21	0.0052498	0
k__Bacteria;p__Proteobacteria;c__Betaproteobacteria;o__Burkholderiales;f__Comamonadaceae;g__Variovorax	99.373	2.09158e-23	5.24841e-22	2.25682e-20	7.18592e-06	0.00190497
k__Bacteria;p__Proteobacteria;c__Betaproteobacteria;o__Burkholderiales;f__Oxalobacteraceae;g__Oxalobacter	99.0204	2.49908e-23	6.12843e-22	2.69651e-20	0.000525119	0
k__Bacteria;p__Proteobacteria;c__Alphaproteobacteria;o__;f__;g__	97.3561	5.7916e-23	1.3887e-21	6.24913e-20	0.000857808	4.71063e-05
k__Bacteria;p__Proteobacteria;c__Alphaproteobacteria;o__Rhizobiales;f__Methylobacteriaceae;g__Methylobacterium	97.2563	6.09106e-23	1.42875e-21	6.57225e-20	4.83614e-05	0.0227408
k__Bacteria;p__Proteobacteria;c__Gammaproteobacteria;o__Pseudomonadales;f__Moraxellaceae;g__Acinetobacter	97.0459	6.774e-23	1.55514e-21	7.30914e-20	0.0217913	0.0832568
k__Bacteria;p__Firmicutes;c__Clostridia;o__Clostridiales;f__[Mogibacteriaceae];g__	96.7339	7.93012e-23	1.78263e-21	8.5566e-20	0.00558062	0.000156906
k__Bacteria;p__Bacteroidetes;c__Bacteroidia;o__Bacteroidales;f__[Paraprevotellaceae];g__CF231	96.3147	9.79991e-23	2.15798e-21	1.05741e-19	0.00190686	6.03241e-06
k__Bacteria;p__Verrucomicrobia;c__Opitutae;o__HA64;f__;g__	95.8624	1.23152e-22	2.65763e-21	1.32881e-19	0.00041777	0
k__Bacteria;p__Proteobacteria;c__Epsilonproteobacteria;o__Campylobacterales;f__Helicobacteraceae;g__Helicobacter	94.8041	2.10186e-22	4.44688e-21	2.26791e-19	0.00962854	5.18969e-05
k__Bacteria;p__Bacteroidetes;c__Bacteroidia;o__Bacteroidales;f__Rikenellaceae;g__	89.9253	2.47328e-21	5.13205e-20	2.66867e-18	0.00359435	0.000982333
k__Bacteria;p__Proteobacteria;c__Epsilonproteobacteria;o__Campylobacterales;f__Helicobacteraceae;Other	89.6085	2.90277e-21	5.90961e-20	3.13209e-18	0.000750834	0
k__Bacteria;p__Bacteroidetes;c__Bacteroidia;o__Bacteroidales;f__[Paraprevotellaceae];g__YRC22	87.3935	8.89404e-21	1.77716e-19	9.59666e-18	0.00106322	5.92183e-06
k__Bacteria;p__Proteobacteria;c__Alphaproteobacteria;o__Sphingomonadales;f__Sphingomonadaceae;g__Sphingomonas	85.7707	2.02059e-20	3.96404e-19	2.18022e-17	0.000131388	0.00310266
k__Bacteria;p__Bacteroidetes;c__Sphingobacteriia;o__Sphingobacteriales;f__Sphingobacteriaceae;g__Pedobacter	83.0094	8.16637e-20	1.57348e-18	8.81151e-17	0.000260354	0.00344847
k__Bacteria;p__Proteobacteria;c__Betaproteobacteria;o__Procabacteriales;f__Procabacteriaceae;g__	81.9347	1.40657e-19	2.66262e-18	1.51769e-16	7.39942e-07	0.00233023
k__Bacteria;p__Proteobacteria;c__Betaproteobacteria;o__Burkholderiales;f__Oxalobacteraceae;g__Janthinobacterium	79.5195	4.77489e-19	8.88294e-18	5.1521e-16	6.42795e-05	0.00540056
k__Bacteria;p__Proteobacteria;c__Betaproteobacteria;o__Burkholderiales;f__Oxalobacteraceae;g__	78.444	8.22994e-19	1.5051e-17	8.8801e-16	0.000390304	0.00364158
k__Bacteria;p__Proteobacteria;c__Alphaproteobacteria;o__Rickettsiales;f__;g__	77.6678	1.21915e-18	2.19244e-17	1.31547e-15	0.000733541	0.000234458
k__Bacteria;p__Proteobacteria;c__Deltaproteobacteria;o__Desulfovibrionales;f__Desulfovibrionaceae;g__Bilophila	77.2884	1.47731e-18	2.61314e-17	1.59401e-15	0.000356624	3.53661e-06
k__Bacteria;p__Firmicutes;c__Erysipelotrichi;o__Erysipelotrichales;f__Erysipelotrichaceae;g__Allobaculum	76.2176	2.54062e-18	4.42149e-17	2.74132e-15	0.0487839	0.000235549
k__Bacteria;p__Elusimicrobia;c__Elusimicrobia;o__Elusimicrobiales;f__Elusimicrobiaceae;g__	76.0037	2.83129e-18	4.84915e-17	3.05496e-15	0.000522281	1.5353e-05
k__Bacteria;p__Firmicutes;c__Clostridia;o__Clostridiales;f__Lachnospiraceae;g__Anaerostipes	75.6861	3.32532e-18	5.60628e-17	3.58802e-15	0.000974758	1.40482e-05
k__Bacteria;p__Proteobacteria;c__Betaproteobacteria;o__Burkholderiales;f__Comamonadaceae;g__Polaromonas	74.3455	6.55735e-18	1.08046e-16	7.07538e-15	1.97147e-07	0.00228931
k__Bacteria;p__Firmicutes;c__Clostridia;o__Clostridiales;f__[Mogibacteriaceae];g__Anaerovorax	74.3301	6.60892e-18	1.08046e-16	7.13103e-15	0.000413034	0
k__Bacteria;p__OD1;c__ZB2;o__;f__;g__	73.1028	1.23067e-17	1.98193e-16	1.3279e-14	0	0.00118226
k__Bacteria;p__Actinobacteria;c__Actinobacteria;o__Actinomycetales;f__Micrococcaceae;g__Renibacterium	72.2307	1.9145e-17	3.03786e-16	2.06574e-14	0	0.000252273
k__Bacteria;p__Firmicutes;c__Clostridia;o__Clostridiales;f__Lachnospiraceae;g__Butyrivibrio	71.3344	3.0153e-17	4.71523e-16	3.25351e-14	0.00364558	0
k__Bacteria;p__Proteobacteria;c__Alphaproteobacteria;o__Rhodospirillales;f__Acetobacteraceae;g__Acetobacter	68.9649	1.00229e-16	1.54496e-15	1.08148e-13	1.87027e-05	0.237858
k__Bacteria;p__Firmicutes;c__Clostridia;o__Clostridiales;f__Veillonellaceae;g__Anaerovibrio	68.3585	1.36318e-16	2.07165e-15	1.47087e-13	0.00182418	0
k__Bacteria;p__Bacteroidetes;c__Flavobacteriia;o__Flavobacteriales;f__Flavobacteriaceae;g__Flavobacterium	67.4895	2.11813e-16	3.17426e-15	2.28546e-13	0.0021952	0.00319212
k__Bacteria;p__Bacteroidetes;c__Bacteroidia;o__Bacteroidales;f__Porphyromonadaceae;g__Parabacteroides	67.1434	2.52463e-16	3.73162e-15	2.72408e-13	0.00143956	0.00172941
k__Bacteria;p__Bacteroidetes;c__Bacteroidia;o__Bacteroidales;f__Rikenellaceae;g__AF12	65.4021	6.10736e-16	8.67085e-15	6.58985e-13	0.000565684	0
k__Bacteria;p__Bacteroidetes;c__Bacteroidia;o__Bacteroidales;f__[Paraprevotellaceae];g__	65.4021	6.10736e-16	8.67085e-15	6.58985e-13	0.000454042	0
k__Bacteria;p__Verrucomicrobia;c__Verruco-5;o__WCHB1-41;f__RFP12;g__	65.4021	6.10736e-16	8.67085e-15	6.58985e-13	0.000735915	0
k__Bacteria;p__Firmicutes;c__Clostridia;o__Clostridiales;f__Veillonellaceae;g__Megasphaera	64.3337	1.05035e-15	1.47185e-14	1.13333e-12	0.00561197	6.43347e-07
k__Bacteria;p__Proteobacteria;c__Alphaproteobacteria;o__RF32;f__;g__	62.6228	2.50336e-15	3.46298e-14	2.70112e-12	0.00065416	2.32814e-05
k__Bacteria;p__Firmicutes;c__Bacilli;o__Lactobacillales;f__Lactobacillaceae;g__Lactobacillus	62.56	2.58449e-15	3.52995e-14	2.78866e-12	0.0248151	0.0121907
k__Bacteria;p__Firmicutes;c__Erysipelotrichi;o__Erysipelotrichales;f__Erysipelotrichaceae;g__RFN20	62.4652	2.71197e-15	3.65777e-14	2.92621e-12	0.00014419	0
k__Bacteria;p__Proteobacteria;c__Betaproteobacteria;o__Burkholderiales;f__Comamonadaceae;Other	60.2271	8.45191e-15	1.12588e-13	9.11961e-12	0.00112077	0.00136203
k__Bacteria;p__Firmicutes;c__Clostridia;o__Clostridiales;f__[Mogibacteriaceae];Other	59.5476	1.19373e-14	1.55184e-13	1.28803e-11	0.000129522	0
k__Bacteria;p__Proteobacteria;c__Gammaproteobacteria;o__Aeromonadales;f__Succinivibrionaceae;g__Succinivibrio	59.5476	1.19373e-14	1.55184e-13	1.28803e-11	0.000244981	0
k__Bacteria;p__Proteobacteria;c__Gammaproteobacteria;o__Pseudomonadales;Other;Other	58.6642	1.87013e-14	2.40222e-13	2.01787e-11	1.02722e-06	0.00105449
k__Bacteria;p__Firmicutes;c__Erysipelotrichi;o__Erysipelotrichales;f__Erysipelotrichaceae;g__	57.4489	3.4688e-14	4.40333e-13	3.74283e-11	0.00112886	0.000404688
k__Bacteria;p__Proteobacteria;c__Gammaproteobacteria;o__Enterobacteriales;f__Enterobacteriaceae;g__Proteus	57.2	3.93669e-14	4.93918e-13	4.24769e-11	1.42069e-07	0.0273883
k__Bacteria;p__Firmicutes;c__Clostridia;o__Clostridiales;f__Veillonellaceae;g__Selenomonas	56.6492	5.20927e-14	6.46069e-13	5.6208e-11	0.00038737	0
k__Bacteria;p__Proteobacteria;c__Betaproteobacteria;o__Burkholderiales;f__Oxalobacteraceae;g__Ralstonia	54.6258	1.45808e-13	1.7878e-12	1.57327e-10	6.54778e-07	0.00089739
k__Bacteria;p__Proteobacteria;c__Gammaproteobacteria;o__Pseudomonadales;f__Moraxellaceae;g__	54.5946	1.48143e-13	1.79603e-12	1.59847e-10	6.09036e-05	0.00166593
k__Bacteria;p__Firmicutes;c__Bacilli;o__Bacillales;f__Planococcaceae;g__Lysinibacillus	53.7698	2.25407e-13	2.67268e-12	2.43214e-10	0.000118478	0
k__Bacteria;p__Tenericutes;c__Mollicutes;o__Acholeplasmatales;f__Acholeplasmataceae;Other	53.7698	2.25407e-13	2.67268e-12	2.43214e-10	0.000529477	0
k__Bacteria;p__Proteobacteria;c__Gammaproteobacteria;o__Enterobacteriales;f__Enterobacteriaceae;g__Providencia	53.7046	2.33018e-13	2.73289e-12	2.51426e-10	4.64579e-06	0.0158795
k__Bacteria;p__Spirochaetes;c__[Brachyspirae];o__[Brachyspirales];f__Brachyspiraceae;g__Brachyspira	50.9094	9.67275e-13	1.11031e-11	1.04369e-09	0.00160978	0
k__Bacteria;p__Tenericutes;c__Mollicutes;o__Anaeroplasmatales;f__Anaeroplasmataceae;Other	50.9094	9.67275e-13	1.11031e-11	1.04369e-09	3.12364e-05	0
k__Bacteria;p__Proteobacteria;c__Betaproteobacteria;o__Burkholderiales;f__Comamonadaceae;g__Pelomonas	50.1345	1.43561e-12	1.63055e-11	1.54902e-09	1.55974e-05	0.00434318
k__Bacteria;p__Proteobacteria;c__Alphaproteobacteria;o__Rhizobiales;f__;g__	50.058	1.49265e-12	1.67768e-11	1.61057e-09	1.10027e-05	0.00110429
k__Bacteria;p__Firmicutes;c__Bacilli;o__Lactobacillales;f__Lactobacillaceae;g__	49.9577	1.571e-12	1.74754e-11	1.69511e-09	1.87586e-06	0.0224068
k__Bacteria;p__Proteobacteria;c__Gammaproteobacteria;o__Xanthomonadales;f__Xanthomonadaceae;g__Stenotrophomonas	49.7154	1.77747e-12	1.95703e-11	1.91789e-09	0.00278906	0.0106715
k__Bacteria;p__Proteobacteria;c__Betaproteobacteria;o__Burkholderiales;f__Comamonadaceae;g__Rhodoferax	48.933	2.64859e-12	2.88669e-11	2.85783e-09	6.36016e-05	0.0011555
k__Bacteria;p__Actinobacteria;c__Actinobacteria;o__Bifidobacteriales;f__Bifidobacteriaceae;g__Bifidobacterium	48.5206	3.26833e-12	3.52653e-11	3.52653e-09	0.000778848	2.54759e-05
[truncated: 979 more rows]
